# Supplementary material for: Tetra­kis(acetonitrile-κN)lithium hexa­fluoridophosphate acetonitrile monosolvate
Source: Acta Crystallogr Sect E Struct Rep Online. 2011 Jul 30;67(Pt 8):m1148. doi: 10.1107/S1600536811027528 (PMC3212250; doi:10.1107/S1600536811027528)
Supplement: Supplementary file 1 [file e-67-m1148-sup1.cif]

##############################################################################
#                                                                            #
# This CIF contains the data in a paper accepted for publication in          #
# Acta Crystallographica Section E. It conforms to the requirements of       #
# Notes for Authors for Acta Crystallographica Section E, and has been       #
# peer reviewed under the auspices of the IUCr Commission on Journals.       #
#                                                                            #
# Full details of the Crystallographic Information File format               #
# are given in the paper "The Crystallographic Information File (CIF):       #
# a New Standard Archive File for Crystallography" by S. R. Hall, F. H.      #
# Allen and I. D. Brown [Acta Cryst. (1991), A47, 655-685].                  #
#                                                                            #
# The current version of the core CIF dictionary is obtainable from          #
# ftp://ftp.iucr.org/pub/cif_core.dic.                                       #
#                                                                            #
# Software is freely available for graphical display of the structure(s)     #
# in this CIF. For information consult the CIF software page                 #
# http://www.iucr.org/resources/cif/software.                                #
#                                                                            #
# This file may be used for bona fide research purposes within the           #
# scientific community so long as proper attribution is given to the journal # 
# article from which it was obtained.                                        #
#                                                                            #
##############################################################################
data_I
_audit_creation_method     SHELXL-97
_chemical_name_systematic
;
Tetrakis(acetonitrile-\k<i>N</i>)lithium hexafluorophosphate acetonitrile
monosolvate
;
_chemical_name_common     ?
_chemical_formula_moiety     'C8 H12 Li N4 +, F6 P -, C2 H3 N'
_chemical_formula_sum     'C10 H15 F6 Li N5 P'
_chemical_formula_iupac     '[Li (C2 H3 N)4] P F6, C2 H3 N'
_chemical_formula_weight     357.18
_chemical_melting_point     ?
_symmetry_cell_setting     orthorhombic
_symmetry_space_group_name_H-M     'P 21 21 21'
_symmetry_space_group_name_Hall     'P 2ac 2ab'
loop_
    _symmetry_equiv_pos_as_xyz
    'x, y, z'
    'x+1/2, -y+1/2, -z'
    '-x, y+1/2, -z+1/2'
    '-x+1/2, -y, z+1/2'
_cell_length_a     8.6064(3)
_cell_length_b     21.9864(8)
_cell_length_c     27.8721(10)
_cell_angle_alpha     90.00
_cell_angle_beta     90.00
_cell_angle_gamma     90.00
_cell_volume     5274.1(3)
_cell_formula_units_Z     12
_cell_measurement_reflns_used     9760
_cell_measurement_theta_min     2.87
_cell_measurement_theta_max     25.30
_cell_measurement_temperature     110
_exptl_crystal_description     'prism'
_exptl_crystal_colour     'colourless'
_exptl_crystal_size_max     0.67
_exptl_crystal_size_mid     0.40
_exptl_crystal_size_min     0.27
_exptl_crystal_density_diffrn     1.349
_exptl_crystal_density_meas     ?
_exptl_crystal_density_method     'not measured'
_exptl_crystal_F_000     2184
_exptl_absorpt_coefficient_mu     0.215
_exptl_absorpt_correction_type     multi-scan
_exptl_absorpt_process_details     '(SADABS; Bruker, 2009)'
_exptl_absorpt_correction_T_min     0.8695
_exptl_absorpt_correction_T_max     0.9443
_exptl_special_details     ?
_diffrn_ambient_temperature     110
_diffrn_radiation_type     MoK\a
_diffrn_radiation_wavelength     0.71073
_diffrn_radiation_source     'fine-focus sealed tube'
_diffrn_radiation_monochromator     graphite
_diffrn_measurement_device_type     'Bruker--Nonius Kappa Axis X8 APEXII'
_diffrn_measurement_method     '\w and \f'
_diffrn_detector_area_resol_mean     ?
_diffrn_reflns_number     128974
_diffrn_reflns_av_R_equivalents     0.0600
_diffrn_reflns_av_sigmaI/netI     0.0477
_diffrn_reflns_theta_min     1.99
_diffrn_reflns_theta_max     31.57
_diffrn_reflns_theta_full     31.57
_diffrn_measured_fraction_theta_max     0.997
_diffrn_measured_fraction_theta_full     0.997
_diffrn_reflns_limit_h_min     -12
_diffrn_reflns_limit_h_max     12
_diffrn_reflns_limit_k_min     -32
_diffrn_reflns_limit_k_max     32
_diffrn_reflns_limit_l_min     -40
_diffrn_reflns_limit_l_max     40
_diffrn_standards_number     0
_diffrn_standards_interval_count     0
_diffrn_standards_interval_time     0
_diffrn_standards_decay_%     0
_refine_special_details
;
Refinement of <i>F</i>^2^ against ALL reflections. The weighted <i>R</i>-factor
<i>wR</i> and goodness of fit <i>S</i> are based on <i>F</i>^2^, conventional
<i>R</i>-factors <i>R</i> are based on <i>F</i>, with <i>F</i> set to zero for
negative <i>F</i>^2^. The threshold expression of <i>F</i>^2^ >
\s(<i>F</i>^2^) is used only for calculating <i>R</i>-factors(gt) <i>etc</i>.
and is not relevant to the choice of reflections for refinement.
<i>R</i>-factors based on <i>F</i>^2^ are statistically about twice as large
as those based on <i>F</i>, and <i>R</i>- factors based on ALL data will be
even larger.
;
_reflns_number_total     17572
_reflns_number_gt     13189
_reflns_threshold_expression     I>2sigma(I)
_refine_ls_structure_factor_coef     Fsqd
_refine_ls_matrix_type     full
_refine_ls_R_factor_all     0.0813
_refine_ls_R_factor_gt     0.0542
_refine_ls_wR_factor_gt     0.1422
_refine_ls_wR_factor_ref     0.1573
_refine_ls_goodness_of_fit_ref     1.027
_refine_ls_restrained_S_all     1.027
_refine_ls_number_reflns     17572
_refine_ls_number_parameters     749
_refine_ls_number_restraints     0
_refine_ls_hydrogen_treatment     constr
_refine_ls_weighting_scheme     calc
_refine_ls_weighting_details
         'calc w=1/[\s^2^(Fo^2^)+(0.0925P)^2^+0.5839P] where P=(Fo^2^+2Fc^2^)/3'
_atom_sites_solution_hydrogens     geom
_atom_sites_solution_primary     direct
_atom_sites_solution_secondary     difmap
_refine_ls_shift/su_max     0.001
_refine_ls_shift/su_mean     0.000
_refine_diff_density_max     0.456
_refine_diff_density_min     -0.312
_refine_ls_extinction_method     none
_refine_ls_extinction_coef     ?
_refine_ls_abs_structure_details     'Flack (1983), 7916 Friedel pairs'
_refine_ls_abs_structure_Flack     0.45(7)
loop_
    _atom_type_symbol
    _atom_type_description
    _atom_type_scat_dispersion_real
    _atom_type_scat_dispersion_imag
    _atom_type_scat_source
    'C' 'C' 0.0033 0.0016
                         'International Tables Vol C Tables 4.2.6.8 and 6.1.1.4'
    'H' 'H' 0.0000 0.0000
                         'International Tables Vol C Tables 4.2.6.8 and 6.1.1.4'
    'F' 'F' 0.0171 0.0103
                         'International Tables Vol C Tables 4.2.6.8 and 6.1.1.4'
    'Li' 'Li' -0.0003 0.0001
                         'International Tables Vol C Tables 4.2.6.8 and 6.1.1.4'
    'N' 'N' 0.0061 0.0033
                         'International Tables Vol C Tables 4.2.6.8 and 6.1.1.4'
    'P' 'P' 0.1023 0.0942
                         'International Tables Vol C Tables 4.2.6.8 and 6.1.1.4'
_computing_data_collection     'APEX2 (Bruker, 2009)'
_computing_cell_refinement     'SAINT (Bruker, 2009)'
_computing_data_reduction     'SAINT (Bruker, 2009)'
_computing_structure_solution     'SHELXS (Sheldrick, 2008)'
_computing_structure_refinement     'SHELXTL (Sheldrick, 2008)'
_computing_molecular_graphics     'ORTEP-3 (Farrugia, 1997)'
_computing_publication_material     'cif2tables.py (Boyle, 2008)'
loop_
    _atom_site_type_symbol
    _atom_site_label
    _atom_site_fract_x
    _atom_site_fract_y
    _atom_site_fract_z
    _atom_site_U_iso_or_equiv
    _atom_site_adp_type
    _atom_site_calc_flag
    _atom_site_refinement_flags
    _atom_site_occupancy
    _atom_site_symmetry_multiplicity
    _atom_site_disorder_assembly
    _atom_site_disorder_group
    Li Li1 0.4767(5) 0.24443(16) 0.92740(13) 0.0283(7) Uani d . 1 1 . .
    N N1 0.3918(2) 0.24237(9) 0.86018(7) 0.0315(4) Uani d . 1 1 . .
    C C1 0.3294(3) 0.24034(10) 0.82412(8) 0.0270(4) Uani d . 1 1 . .
    C C2 0.2510(3) 0.23804(13) 0.77846(9) 0.0395(6) Uani d . 1 1 . .
    H H2A 0.2308 0.2795 0.7672 0.059 Uiso calc R 1 1 . .
    H H2B 0.1524 0.2163 0.7820 0.059 Uiso calc R 1 1 . .
    H H2C 0.3166 0.2168 0.7551 0.059 Uiso calc R 1 1 . .
    N N2 0.3962(3) 0.32101(8) 0.96007(7) 0.0309(4) Uani d . 1 1 . .
    C C3 0.3370(3) 0.35994(9) 0.97954(8) 0.0268(4) Uani d . 1 1 . .
    C C4 0.2623(3) 0.40922(12) 1.00584(9) 0.0373(5) Uani d . 1 1 . .
    H H4A 0.1497 0.4026 1.0064 0.056 Uiso calc R 1 1 . .
    H H4B 0.2850 0.4480 0.9900 0.056 Uiso calc R 1 1 . .
    H H4C 0.3019 0.4102 1.0388 0.056 Uiso calc R 1 1 . .
    N N3 0.7092(3) 0.23919(9) 0.93095(7) 0.0337(4) Uani d . 1 1 . .
    C C5 0.8413(3) 0.24082(10) 0.93095(8) 0.0273(4) Uani d . 1 1 . .
    C C6 1.0104(3) 0.24217(11) 0.93078(9) 0.0333(5) Uani d . 1 1 . .
    H H6A 1.0480 0.2546 0.9625 0.050 Uiso calc R 1 1 . .
    H H6B 1.0466 0.2712 0.9066 0.050 Uiso calc R 1 1 . .
    H H6C 1.0504 0.2016 0.9232 0.050 Uiso calc R 1 1 . .
    N N4 0.3809(2) 0.17257(9) 0.96466(7) 0.0317(4) Uani d . 1 1 . .
    C C7 0.3163(3) 0.13237(9) 0.98013(8) 0.0272(4) Uani d . 1 1 . .
    C C8 0.2329(3) 0.08021(12) 0.99953(9) 0.0355(5) Uani d . 1 1 . .
    H H8A 0.1609 0.0645 0.9753 0.053 Uiso calc R 1 1 . .
    H H8B 0.1745 0.0927 1.0281 0.053 Uiso calc R 1 1 . .
    H H8C 0.3073 0.0483 1.0083 0.053 Uiso calc R 1 1 . .
    Li Li2 0.4831(5) 0.07850(16) 0.55254(14) 0.0317(8) Uani d . 1 1 . .
    N N5 0.5941(2) 0.08137(10) 0.48759(7) 0.0362(4) Uani d . 1 1 . .
    C C9 0.6478(3) 0.08505(10) 0.45077(8) 0.0294(4) Uani d . 1 1 . .
    C C10 0.7130(3) 0.08955(12) 0.40250(8) 0.0344(5) Uani d . 1 1 . .
    H H10A 0.6803 0.0543 0.3835 0.052 Uiso calc R 1 1 . .
    H H10B 0.8266 0.0905 0.4045 0.052 Uiso calc R 1 1 . .
    H H10C 0.6757 0.1269 0.3871 0.052 Uiso calc R 1 1 . .
    N N6 0.2498(3) 0.07967(9) 0.54441(7) 0.0335(4) Uani d . 1 1 . .
    C C11 0.1191(3) 0.07718(10) 0.54844(8) 0.0289(4) Uani d . 1 1 . .
    C C12 -0.0483(3) 0.07269(12) 0.55341(10) 0.0392(6) Uani d . 1 1 . .
    H H12A -0.0962 0.0714 0.5215 0.059 Uiso calc R 1 1 . .
    H H12B -0.0873 0.1081 0.5710 0.059 Uiso calc R 1 1 . .
    H H12C -0.0745 0.0355 0.5711 0.059 Uiso calc R 1 1 . .
    N N7 0.5280(3) 0.15207(10) 0.59300(8) 0.0391(5) Uani d . 1 1 . .
    C C13 0.5289(3) 0.19443(10) 0.61689(8) 0.0316(5) Uani d . 1 1 . .
    C C14 0.5297(3) 0.24825(11) 0.64738(9) 0.0378(5) Uani d . 1 1 . .
    H H14A 0.4770 0.2391 0.6777 0.057 Uiso calc R 1 1 . .
    H H14B 0.4755 0.2815 0.6311 0.057 Uiso calc R 1 1 . .
    H H14C 0.6373 0.2604 0.6539 0.057 Uiso calc R 1 1 . .
    N N8 0.5384(3) 0.00158(9) 0.58959(8) 0.0386(5) Uani d . 1 1 . .
    C C15 0.5484(3) -0.04007(10) 0.61326(8) 0.0311(5) Uani d . 1 1 . .
    C C16 0.5610(4) -0.09365(11) 0.64400(9) 0.0395(6) Uani d . 1 1 . .
    H H16A 0.6246 -0.0838 0.6721 0.059 Uiso calc R 1 1 . .
    H H16B 0.6098 -0.1269 0.6260 0.059 Uiso calc R 1 1 . .
    H H16C 0.4571 -0.1062 0.6545 0.059 Uiso calc R 1 1 . .
    Li Li3 0.0076(4) 0.09502(17) 0.27226(13) 0.0285(7) Uani d . 1 1 . .
    N N9 0.0996(2) 0.17062(9) 0.24202(7) 0.0297(4) Uani d . 1 1 . .
    C C17 0.1786(3) 0.20528(9) 0.22427(8) 0.0269(4) Uani d . 1 1 . .
    C C18 0.2810(3) 0.24923(11) 0.20127(9) 0.0366(5) Uani d . 1 1 . .
    H H18A 0.3334 0.2736 0.2259 0.055 Uiso calc R 1 1 . .
    H H18B 0.2197 0.2760 0.1805 0.055 Uiso calc R 1 1 . .
    H H18C 0.3587 0.2277 0.1820 0.055 Uiso calc R 1 1 . .
    N N10 0.0918(3) 0.01963(9) 0.23909(7) 0.0337(4) Uani d . 1 1 . .
    C C19 0.1617(3) -0.01773(10) 0.22136(9) 0.0306(5) Uani d . 1 1 . .
    C C20 0.2520(4) -0.06494(12) 0.19745(12) 0.0451(7) Uani d . 1 1 . .
    H H20A 0.1834 -0.0893 0.1770 0.068 Uiso calc R 1 1 . .
    H H20B 0.3006 -0.0912 0.2216 0.068 Uiso calc R 1 1 . .
    H H20C 0.3328 -0.0460 0.1777 0.068 Uiso calc R 1 1 . .
    N N11 0.0944(2) 0.09247(9) 0.33925(6) 0.0298(4) Uani d . 1 1 . .
    C C21 0.1661(2) 0.09051(9) 0.37360(7) 0.0255(4) Uani d . 1 1 . .
    C C22 0.2588(3) 0.08770(12) 0.41673(8) 0.0368(5) Uani d . 1 1 . .
    H H22A 0.3248 0.0514 0.4158 0.055 Uiso calc R 1 1 . .
    H H22B 0.1903 0.0857 0.4448 0.055 Uiso calc R 1 1 . .
    H H22C 0.3242 0.1241 0.4189 0.055 Uiso calc R 1 1 . .
    N N12 -0.2267(2) 0.09405(10) 0.27100(7) 0.0338(4) Uani d . 1 1 . .
    C C23 -0.3580(3) 0.09458(10) 0.27519(7) 0.0280(4) Uani d . 1 1 . .
    C C24 -0.5249(3) 0.09527(12) 0.28170(9) 0.0350(5) Uani d . 1 1 . .
    H H24A -0.5552 0.0623 0.3034 0.053 Uiso calc R 1 1 . .
    H H24B -0.5761 0.0896 0.2506 0.053 Uiso calc R 1 1 . .
    H H24C -0.5565 0.1344 0.2955 0.053 Uiso calc R 1 1 . .
    P P1 0.96424(7) 0.41157(2) 0.868437(19) 0.02657(11) Uani d . 1 1 . .
    F F1 1.0595(2) 0.35676(7) 0.84498(6) 0.0487(4) Uani d . 1 1 A .
    F F2 0.8678(2) 0.46607(7) 0.89150(6) 0.0458(4) Uani d . 1 1 A .
    F F3 0.8398(7) 0.4121(3) 0.82520(16) 0.0585(15) Uani d P 0.643(16) 1 A 1
    F F4 0.8495(5) 0.3634(2) 0.8934(3) 0.0600(16) Uani d P 0.643(16) 1 A 1
    F F5 1.0745(8) 0.4087(3) 0.91135(16) 0.0769(19) Uani d P 0.643(16) 1 A 1
    F F6 1.0657(7) 0.4576(3) 0.8407(3) 0.068(2) Uani d P 0.643(16) 1 A 1
    F F3' 0.8304(12) 0.3874(7) 0.8409(8) 0.096(6) Uani d P 0.357(16) 1 A 2
    F F4' 0.924(3) 0.3725(5) 0.9132(5) 0.098(7) Uani d P 0.357(16) 1 A 2
    F F5' 1.1177(11) 0.4365(8) 0.8979(6) 0.099(6) Uani d P 0.357(16) 1 A 2
    F F6' 1.027(3) 0.4544(7) 0.8274(6) 0.110(7) Uani d P 0.357(16) 1 A 2
    P P2 0.51359(7) 0.42066(2) 0.15009(2) 0.02640(12) Uani d . 1 1 . .
    F F7 0.3841(2) 0.46339(8) 0.17316(7) 0.0521(4) Uani d . 1 1 B .
    F F8 0.6435(2) 0.37953(9) 0.12640(9) 0.0696(6) Uani d . 1 1 B .
    F F9 0.3792(3) 0.37675(13) 0.12999(14) 0.0440(11) Uani d P 0.677(10) 1 B 3
    F F10 0.5018(5) 0.45856(15) 0.10114(11) 0.0616(13) Uani d P 0.677(10) 1 B 3
    F F11 0.6433(3) 0.46452(16) 0.16889(15) 0.0532(15) Uani d P 0.677(10) 1 B 3
    F F12 0.5178(6) 0.38244(17) 0.19771(12) 0.0787(17) Uani d P 0.677(10) 1 B 3
    F F9' 0.4171(14) 0.4138(7) 0.1035(3) 0.117(7) Uani d P 0.323(10) 1 B 4
    F F10' 0.6068(14) 0.4797(3) 0.1342(6) 0.114(7) Uani d P 0.323(10) 1 B 4
    F F11' 0.6121(11) 0.4248(5) 0.1995(3) 0.095(5) Uani d P 0.323(10) 1 B 4
    F F12' 0.4302(12) 0.3621(3) 0.1656(5) 0.101(6) Uani d P 0.323(10) 1 B 4
    P P3 0.02195(7) 0.23730(3) 0.64355(2) 0.02811(12) Uani d . 1 1 . .
    F F13 0.1488(2) 0.28030(9) 0.66797(7) 0.0571(5) Uani d . 1 1 C .
    F F14 -0.1073(3) 0.19621(9) 0.61921(9) 0.0726(6) Uani d . 1 1 C .
    F F15 0.1179(6) 0.18006(16) 0.6596(2) 0.0811(17) Uani d P 0.723(13) 1 C 5
    F F16 0.1159(5) 0.2400(3) 0.59470(14) 0.0794(15) Uani d P 0.723(13) 1 C 5
    F F17 -0.0706(4) 0.2365(2) 0.69211(11) 0.0747(16) Uani d P 0.723(13) 1 C 5
    F F18 -0.0725(4) 0.29610(12) 0.62768(14) 0.0517(13) Uani d P 0.723(13) 1 C 5
    F F15' 0.1477(11) 0.1915(6) 0.6288(7) 0.086(6) Uani d P 0.277(13) 1 C 6
    F F16' 0.044(2) 0.2731(7) 0.5971(4) 0.103(9) Uani d P 0.277(13) 1 C 6
    F F17' 0.008(2) 0.1978(7) 0.6921(3) 0.098(7) Uani d P 0.277(13) 1 C 6
    F F18' -0.1088(11) 0.2809(6) 0.6638(7) 0.109(11) Uani d P 0.277(13) 1 C 6
    N N13 0.5640(3) 0.14595(11) 0.74120(10) 0.0485(6) Uani d . 1 1 . .
    C C25 0.6588(3) 0.11557(12) 0.72554(10) 0.0390(6) Uani d . 1 1 . .
    C C26 0.7796(4) 0.07672(16) 0.70644(13) 0.0580(8) Uani d . 1 1 . .
    H H26A 0.8673 0.0756 0.7289 0.087 Uiso calc R 1 1 . .
    H H26B 0.8147 0.0927 0.6755 0.087 Uiso calc R 1 1 . .
    H H26C 0.7387 0.0355 0.7021 0.087 Uiso calc R 1 1 . .
    N N14 0.5132(3) 0.01637(10) 0.93295(9) 0.0445(5) Uani d . 1 1 . .
    C C27 0.5128(3) 0.04165(11) 0.89718(10) 0.0363(5) Uani d . 1 1 . .
    C C28 0.5129(3) 0.07287(14) 0.85183(11) 0.0465(6) Uani d . 1 1 . .
    H H28A 0.4534 0.0492 0.8284 0.070 Uiso calc R 1 1 . .
    H H28B 0.6200 0.0776 0.8405 0.070 Uiso calc R 1 1 . .
    H H28C 0.4651 0.1130 0.8557 0.070 Uiso calc R 1 1 . .
    N N15 0.9699(3) 0.17657(10) 0.46114(9) 0.0464(5) Uani d . 1 1 . .
    C C29 0.9032(3) 0.21382(12) 0.47998(9) 0.0359(5) Uani d . 1 1 . .
    C C30 0.8206(5) 0.26237(18) 0.50378(12) 0.0642(10) Uani d . 1 1 . .
    H H30A 0.8950 0.2891 0.5200 0.096 Uiso calc R 1 1 . .
    H H30B 0.7489 0.2451 0.5275 0.096 Uiso calc R 1 1 . .
    H H30C 0.7617 0.2858 0.4800 0.096 Uiso calc R 1 1 . .
loop_
    _atom_site_aniso_label
    _atom_site_aniso_U_11
    _atom_site_aniso_U_22
    _atom_site_aniso_U_33
    _atom_site_aniso_U_12
    _atom_site_aniso_U_13
    _atom_site_aniso_U_23
    Li1 0.0291(19) 0.0287(16) 0.0272(16) 0.0051(16) -0.0016(15) -0.0035(13)
    N1 0.0311(10) 0.0324(9) 0.0310(9) -0.0023(8) -0.0011(8) 0.0010(7)
    C1 0.0247(10) 0.0278(9) 0.0284(10) -0.0022(8) 0.0026(8) 0.0027(8)
    C2 0.0406(14) 0.0480(14) 0.0299(11) -0.0012(12) -0.0090(10) -0.0003(10)
    N2 0.0372(11) 0.0283(9) 0.0271(9) 0.0009(8) 0.0027(8) 0.0028(7)
    C3 0.0287(11) 0.0272(9) 0.0245(9) -0.0010(8) 0.0018(8) 0.0033(8)
    C4 0.0400(14) 0.0356(12) 0.0363(11) 0.0071(11) 0.0062(10) -0.0050(10)
    N3 0.0324(11) 0.0371(10) 0.0317(9) -0.0005(9) -0.0009(8) 0.0028(8)
    C5 0.0310(12) 0.0257(9) 0.0251(9) 0.0028(9) 0.0020(8) 0.0041(8)
    C6 0.0283(12) 0.0332(10) 0.0385(11) 0.0040(10) 0.0001(9) 0.0034(9)
    N4 0.0355(11) 0.0284(9) 0.0311(9) 0.0000(8) -0.0012(8) 0.0016(7)
    C7 0.0278(11) 0.0283(10) 0.0254(9) 0.0073(8) -0.0005(8) -0.0009(8)
    C8 0.0355(13) 0.0343(12) 0.0368(12) -0.0045(10) 0.0047(10) 0.0055(9)
    Li2 0.036(2) 0.0274(16) 0.0315(17) -0.0011(17) -0.0026(16) -0.0001(13)
    N5 0.0297(10) 0.0480(12) 0.0309(9) -0.0011(9) -0.0018(8) 0.0020(9)
    C9 0.0235(10) 0.0337(11) 0.0310(10) 0.0021(9) -0.0035(8) 0.0005(9)
    C10 0.0336(12) 0.0372(11) 0.0324(11) 0.0017(10) 0.0033(9) 0.0008(10)
    N6 0.0360(11) 0.0303(9) 0.0343(10) -0.0020(8) -0.0017(8) 0.0015(8)
    C11 0.0349(12) 0.0240(9) 0.0280(10) -0.0012(9) -0.0019(9) 0.0017(8)
    C12 0.0292(12) 0.0379(12) 0.0506(14) 0.0010(10) -0.0011(11) 0.0087(10)
    N7 0.0407(12) 0.0360(10) 0.0405(11) -0.0043(10) -0.0059(10) -0.0038(8)
    C13 0.0311(12) 0.0330(10) 0.0306(10) -0.0027(10) -0.0009(9) 0.0043(8)
    C14 0.0460(14) 0.0312(10) 0.0361(11) 0.0006(11) -0.0020(11) -0.0048(9)
    N8 0.0426(12) 0.0353(10) 0.0378(10) 0.0028(10) -0.0007(10) 0.0029(8)
    C15 0.0357(12) 0.0316(10) 0.0261(9) 0.0036(9) 0.0025(9) -0.0033(8)
    C16 0.0546(16) 0.0326(11) 0.0313(11) 0.0068(11) 0.0075(11) 0.0061(9)
    Li3 0.0279(19) 0.0322(16) 0.0255(15) -0.0030(16) 0.0004(14) 0.0003(14)
    N9 0.0325(10) 0.0310(9) 0.0257(9) 0.0017(8) -0.0010(8) 0.0007(7)
    C17 0.0307(11) 0.0265(9) 0.0235(9) 0.0074(9) -0.0027(8) -0.0025(8)
    C18 0.0416(14) 0.0318(11) 0.0366(12) -0.0035(10) 0.0091(11) 0.0010(9)
    N10 0.0369(11) 0.0293(9) 0.0348(10) 0.0018(8) -0.0004(9) 0.0012(7)
    C19 0.0292(11) 0.0290(10) 0.0336(11) -0.0014(9) 0.0018(10) 0.0042(8)
    C20 0.0441(16) 0.0304(12) 0.0607(17) 0.0055(11) 0.0197(13) 0.0022(11)
    N11 0.0297(9) 0.0334(9) 0.0264(8) 0.0001(8) -0.0012(7) 0.0023(7)
    C21 0.0243(10) 0.0250(8) 0.0272(9) -0.0001(8) 0.0044(8) 0.0000(8)
    C22 0.0350(12) 0.0425(13) 0.0329(11) -0.0007(11) -0.0081(10) -0.0022(10)
    N12 0.0301(10) 0.0391(10) 0.0322(9) 0.0002(9) 0.0004(8) 0.0001(8)
    C23 0.0314(12) 0.0284(9) 0.0241(9) -0.0002(9) -0.0011(8) -0.0008(8)
    C24 0.0276(11) 0.0402(11) 0.0373(11) -0.0002(10) 0.0007(10) -0.0009(9)
    P1 0.0314(3) 0.0229(2) 0.0254(2) 0.0009(2) -0.0007(2) -0.00043(19)
    F1 0.0530(10) 0.0338(7) 0.0593(10) 0.0085(7) 0.0162(8) -0.0081(7)
    F2 0.0536(10) 0.0312(7) 0.0526(9) 0.0058(7) 0.0095(8) -0.0099(7)
    F3 0.054(2) 0.081(4) 0.0402(18) 0.017(3) -0.0215(14) -0.0149(19)
    F4 0.054(2) 0.0334(15) 0.092(4) -0.0029(15) 0.031(2) 0.012(2)
    F5 0.083(4) 0.099(4) 0.048(2) 0.014(3) -0.044(2) -0.006(2)
    F6 0.052(2) 0.0342(19) 0.118(6) -0.0092(16) 0.040(3) 0.018(3)
    F3' 0.037(3) 0.083(8) 0.169(16) 0.000(5) -0.033(7) -0.080(9)
    F4' 0.174(17) 0.050(5) 0.070(6) 0.045(7) 0.087(8) 0.036(4)
    F5' 0.040(4) 0.120(9) 0.137(10) 0.033(5) -0.038(5) -0.103(8)
    F6' 0.210(18) 0.050(6) 0.070(7) 0.041(9) 0.089(9) 0.028(4)
    P2 0.0241(3) 0.0235(2) 0.0317(3) 0.0000(2) -0.0001(2) -0.00195(19)
    F7 0.0391(9) 0.0438(9) 0.0732(12) 0.0021(7) 0.0123(9) -0.0213(8)
    F8 0.0347(9) 0.0619(11) 0.1122(17) 0.0078(9) 0.0047(10) -0.0483(12)
    F9 0.0313(12) 0.0368(15) 0.064(2) -0.0071(10) 0.0013(13) -0.0184(14)
    F10 0.079(3) 0.061(2) 0.0447(15) -0.0105(19) 0.0114(16) 0.0156(13)
    F11 0.0272(12) 0.048(2) 0.085(3) -0.0038(12) -0.0091(15) -0.033(2)
    F12 0.120(4) 0.064(2) 0.0523(17) 0.007(3) -0.024(2) 0.0250(16)
    F9' 0.109(9) 0.177(16) 0.064(5) 0.048(12) -0.043(6) -0.033(8)
    F10' 0.098(9) 0.044(4) 0.200(17) -0.015(4) 0.075(11) 0.031(6)
    F11' 0.088(6) 0.137(11) 0.060(5) 0.028(7) -0.035(5) -0.023(6)
    F12' 0.097(8) 0.045(4) 0.160(15) -0.029(4) 0.055(10) 0.004(5)
    P3 0.0297(3) 0.0256(2) 0.0290(2) 0.0024(2) -0.0014(2) 0.00179(19)
    F13 0.0469(10) 0.0572(10) 0.0673(12) -0.0074(9) -0.0192(9) -0.0042(9)
    F14 0.0601(13) 0.0539(11) 0.1037(17) -0.0136(10) -0.0200(12) -0.0275(11)
    F15 0.087(3) 0.0463(16) 0.110(4) 0.0323(18) -0.012(3) 0.024(2)
    F16 0.080(2) 0.112(4) 0.0463(17) 0.023(2) 0.0308(16) 0.004(2)
    F17 0.073(2) 0.106(4) 0.0446(15) 0.003(3) 0.0289(15) 0.0200(19)
    F18 0.059(2) 0.0370(12) 0.059(2) 0.0187(12) -0.0195(18) 0.0046(12)
    F15' 0.044(4) 0.073(8) 0.140(14) 0.017(5) 0.009(6) -0.049(9)
    F16' 0.151(18) 0.098(10) 0.061(6) -0.075(12) -0.047(10) 0.040(7)
    F17' 0.136(15) 0.100(10) 0.059(5) -0.060(11) -0.015(7) 0.024(6)
    F18' 0.048(5) 0.099(12) 0.18(2) 0.020(5) -0.014(7) -0.105(15)
    N13 0.0464(14) 0.0421(12) 0.0570(15) -0.0026(11) -0.0012(12) -0.0039(11)
    C25 0.0411(14) 0.0352(11) 0.0406(13) -0.0076(11) -0.0069(11) 0.0036(10)
    C26 0.0548(19) 0.0545(17) 0.065(2) 0.0112(16) 0.0057(16) -0.0071(15)
    N14 0.0473(14) 0.0399(11) 0.0462(12) -0.0034(10) -0.0048(11) -0.0132(9)
    C27 0.0263(11) 0.0322(10) 0.0504(14) -0.0019(9) -0.0028(11) -0.0155(10)
    C28 0.0307(12) 0.0523(15) 0.0566(16) -0.0006(12) -0.0023(12) 0.0015(12)
    N15 0.0504(14) 0.0382(11) 0.0507(13) 0.0017(11) -0.0040(12) -0.0021(10)
    C29 0.0339(13) 0.0417(13) 0.0321(11) 0.0010(10) -0.0016(10) 0.0077(10)
    C30 0.074(2) 0.076(2) 0.0431(16) 0.036(2) 0.0067(16) 0.0003(16)
_geom_special_details
;
All e.s.d.'s (except the e.s.d. in the dihedral angle between two l.s. planes)
are estimated using the full covariance matrix. The cell e.s.d.'s are taken
into account individually in the estimation of e.s.d.'s in distances, angles
and torsion angles; correlations between e.s.d.'s in cell parameters are only
used when they are defined by crystal symmetry. An approximate (isotropic)
treatment of cell e.s.d.'s is used for estimating e.s.d.'s involving l.s.
planes.
;
loop_
    _geom_bond_atom_site_label_1
    _geom_bond_atom_site_label_2
    _geom_bond_site_symmetry_2
    _geom_bond_distance
    _geom_bond_publ_flag
    Li1 N3 . 2.007(5) ?
    Li1 N1 . 2.012(4) ?
    Li1 N2 . 2.036(4) ?
    Li1 N4 . 2.063(4) ?
    N1 C1 . 1.141(3) ?
    C1 C2 . 1.441(3) ?
    C2 H2A . 0.9800 ?
    C2 H2B . 0.9800 ?
    C2 H2C . 0.9800 ?
    N2 C3 . 1.134(3) ?
    C3 C4 . 1.458(3) ?
    C4 H4A . 0.9800 ?
    C4 H4B . 0.9800 ?
    C4 H4C . 0.9800 ?
    N3 C5 . 1.137(3) ?
    C5 C6 . 1.456(3) ?
    C6 H6A . 0.9800 ?
    C6 H6B . 0.9800 ?
    C6 H6C . 0.9800 ?
    N4 C7 . 1.129(3) ?
    C7 C8 . 1.457(3) ?
    C8 H8A . 0.9800 ?
    C8 H8B . 0.9800 ?
    C8 H8C . 0.9800 ?
    Li2 N7 . 2.009(4) ?
    Li2 N6 . 2.021(5) ?
    Li2 N8 . 2.038(4) ?
    Li2 N5 . 2.048(5) ?
    N5 C9 . 1.128(3) ?
    C9 C10 . 1.461(3) ?
    C10 H10A . 0.9800 ?
    C10 H10B . 0.9800 ?
    C10 H10C . 0.9800 ?
    N6 C11 . 1.132(3) ?
    C11 C12 . 1.451(4) ?
    C12 H12A . 0.9800 ?
    C12 H12B . 0.9800 ?
    C12 H12C . 0.9800 ?
    N7 C13 . 1.145(3) ?
    C13 C14 . 1.457(3) ?
    C14 H14A . 0.9800 ?
    C14 H14B . 0.9800 ?
    C14 H14C . 0.9800 ?
    N8 C15 . 1.132(3) ?
    C15 C16 . 1.461(3) ?
    C16 H16A . 0.9800 ?
    C16 H16B . 0.9800 ?
    C16 H16C . 0.9800 ?
    Li3 N11 . 2.012(4) ?
    Li3 N12 . 2.017(4) ?
    Li3 N9 . 2.025(4) ?
    Li3 N10 . 2.032(4) ?
    N9 C17 . 1.135(3) ?
    C17 C18 . 1.456(3) ?
    C18 H18A . 0.9800 ?
    C18 H18B . 0.9800 ?
    C18 H18C . 0.9800 ?
    N10 C19 . 1.132(3) ?
    C19 C20 . 1.458(3) ?
    C20 H20A . 0.9800 ?
    C20 H20B . 0.9800 ?
    C20 H20C . 0.9800 ?
    N11 C21 . 1.140(3) ?
    C21 C22 . 1.444(3) ?
    C22 H22A . 0.9800 ?
    C22 H22B . 0.9800 ?
    C22 H22C . 0.9800 ?
    N12 C23 . 1.136(3) ?
    C23 C24 . 1.448(3) ?
    C24 H24A . 0.9800 ?
    C24 H24B . 0.9800 ?
    C24 H24C . 0.9800 ?
    P1 F3' . 1.484(10) ?
    P1 F5 . 1.528(5) ?
    P1 F6 . 1.544(6) ?
    P1 F4' . 1.555(7) ?
    P1 F6' . 1.577(14) ?
    P1 F2 . 1.5929(16) ?
    P1 F1 . 1.5975(16) ?
    P1 F4 . 1.607(4) ?
    P1 F3 . 1.612(5) ?
    P1 F5' . 1.650(8) ?
    P2 F12' . 1.535(6) ?
    P2 F9' . 1.548(7) ?
    P2 F11 . 1.565(3) ?
    P2 F12 . 1.571(3) ?
    P2 F8 . 1.5823(18) ?
    P2 F10' . 1.589(7) ?
    P2 F7 . 1.5933(17) ?
    P2 F10 . 1.602(3) ?
    P2 F9 . 1.608(2) ?
    P2 F11' . 1.620(7) ?
    P3 F16' . 1.526(8) ?
    P3 F15' . 1.535(8) ?
    P3 F15 . 1.570(3) ?
    P3 F17 . 1.571(3) ?
    P3 F18' . 1.582(8) ?
    P3 F16 . 1.585(3) ?
    P3 F14 . 1.586(2) ?
    P3 F18 . 1.590(2) ?
    P3 F13 . 1.5967(19) ?
    P3 F17' . 1.614(9) ?
    N13 C25 . 1.141(4) ?
    C25 C26 . 1.447(4) ?
    C26 H26A . 0.9800 ?
    C26 H26B . 0.9800 ?
    C26 H26C . 0.9800 ?
    N14 C27 . 1.142(4) ?
    C27 C28 . 1.438(4) ?
    C28 H28A . 0.9800 ?
    C28 H28B . 0.9800 ?
    C28 H28C . 0.9800 ?
    N15 C29 . 1.129(3) ?
    C29 C30 . 1.444(4) ?
    C30 H30A . 0.9800 ?
    C30 H30B . 0.9800 ?
    C30 H30C . 0.9800 ?
loop_
    _geom_angle_atom_site_label_1
    _geom_angle_atom_site_label_2
    _geom_angle_atom_site_label_3
    _geom_angle_site_symmetry_1
    _geom_angle_site_symmetry_3
    _geom_angle
    _geom_angle_publ_flag
    N3 Li1 N1 . . 114.0(2) ?
    N3 Li1 N2 . . 111.4(2) ?
    N1 Li1 N2 . . 108.14(19) ?
    N3 Li1 N4 . . 109.27(19) ?
    N1 Li1 N4 . . 107.83(19) ?
    N2 Li1 N4 . . 105.79(19) ?
    C1 N1 Li1 . . 173.2(2) ?
    N1 C1 C2 . . 179.7(3) ?
    C1 C2 H2A . . 109.5 ?
    C1 C2 H2B . . 109.5 ?
    H2A C2 H2B . . 109.5 ?
    C1 C2 H2C . . 109.5 ?
    H2A C2 H2C . . 109.5 ?
    H2B C2 H2C . . 109.5 ?
    C3 N2 Li1 . . 172.3(2) ?
    N2 C3 C4 . . 178.4(2) ?
    C3 C4 H4A . . 109.5 ?
    C3 C4 H4B . . 109.5 ?
    H4A C4 H4B . . 109.5 ?
    C3 C4 H4C . . 109.5 ?
    H4A C4 H4C . . 109.5 ?
    H4B C4 H4C . . 109.5 ?
    C5 N3 Li1 . . 174.2(2) ?
    N3 C5 C6 . . 179.3(3) ?
    C5 C6 H6A . . 109.5 ?
    C5 C6 H6B . . 109.5 ?
    H6A C6 H6B . . 109.5 ?
    C5 C6 H6C . . 109.5 ?
    H6A C6 H6C . . 109.5 ?
    H6B C6 H6C . . 109.5 ?
    C7 N4 Li1 . . 171.2(2) ?
    N4 C7 C8 . . 179.3(2) ?
    C7 C8 H8A . . 109.5 ?
    C7 C8 H8B . . 109.5 ?
    H8A C8 H8B . . 109.5 ?
    C7 C8 H8C . . 109.5 ?
    H8A C8 H8C . . 109.5 ?
    H8B C8 H8C . . 109.5 ?
    N7 Li2 N6 . . 104.1(2) ?
    N7 Li2 N8 . . 109.8(2) ?
    N6 Li2 N8 . . 107.4(2) ?
    N7 Li2 N5 . . 112.4(2) ?
    N6 Li2 N5 . . 111.3(2) ?
    N8 Li2 N5 . . 111.4(2) ?
    C9 N5 Li2 . . 175.7(2) ?
    N5 C9 C10 . . 178.4(2) ?
    C9 C10 H10A . . 109.5 ?
    C9 C10 H10B . . 109.5 ?
    H10A C10 H10B . . 109.5 ?
    C9 C10 H10C . . 109.5 ?
    H10A C10 H10C . . 109.5 ?
    H10B C10 H10C . . 109.5 ?
    C11 N6 Li2 . . 167.4(2) ?
    N6 C11 C12 . . 178.9(3) ?
    C11 C12 H12A . . 109.5 ?
    C11 C12 H12B . . 109.5 ?
    H12A C12 H12B . . 109.5 ?
    C11 C12 H12C . . 109.5 ?
    H12A C12 H12C . . 109.5 ?
    H12B C12 H12C . . 109.5 ?
    C13 N7 Li2 . . 169.3(3) ?
    N7 C13 C14 . . 179.8(3) ?
    C13 C14 H14A . . 109.5 ?
    C13 C14 H14B . . 109.5 ?
    H14A C14 H14B . . 109.5 ?
    C13 C14 H14C . . 109.5 ?
    H14A C14 H14C . . 109.5 ?
    H14B C14 H14C . . 109.5 ?
    C15 N8 Li2 . . 169.9(3) ?
    N8 C15 C16 . . 179.7(3) ?
    C15 C16 H16A . . 109.5 ?
    C15 C16 H16B . . 109.5 ?
    H16A C16 H16B . . 109.5 ?
    C15 C16 H16C . . 109.5 ?
    H16A C16 H16C . . 109.5 ?
    H16B C16 H16C . . 109.5 ?
    N11 Li3 N12 . . 112.78(19) ?
    N11 Li3 N9 . . 105.30(19) ?
    N12 Li3 N9 . . 113.1(2) ?
    N11 Li3 N10 . . 105.50(19) ?
    N12 Li3 N10 . . 109.9(2) ?
    N9 Li3 N10 . . 109.91(18) ?
    C17 N9 Li3 . . 165.3(2) ?
    N9 C17 C18 . . 179.4(3) ?
    C17 C18 H18A . . 109.5 ?
    C17 C18 H18B . . 109.5 ?
    H18A C18 H18B . . 109.5 ?
    C17 C18 H18C . . 109.5 ?
    H18A C18 H18C . . 109.5 ?
    H18B C18 H18C . . 109.5 ?
    C19 N10 Li3 . . 168.7(2) ?
    N10 C19 C20 . . 178.6(3) ?
    C19 C20 H20A . . 109.5 ?
    C19 C20 H20B . . 109.5 ?
    H20A C20 H20B . . 109.5 ?
    C19 C20 H20C . . 109.5 ?
    H20A C20 H20C . . 109.5 ?
    H20B C20 H20C . . 109.5 ?
    C21 N11 Li3 . . 169.0(2) ?
    N11 C21 C22 . . 179.2(2) ?
    C21 C22 H22A . . 109.5 ?
    C21 C22 H22B . . 109.5 ?
    H22A C22 H22B . . 109.5 ?
    C21 C22 H22C . . 109.5 ?
    H22A C22 H22C . . 109.5 ?
    H22B C22 H22C . . 109.5 ?
    C23 N12 Li3 . . 173.0(2) ?
    N12 C23 C24 . . 178.7(2) ?
    C23 C24 H24A . . 109.5 ?
    C23 C24 H24B . . 109.5 ?
    H24A C24 H24B . . 109.5 ?
    C23 C24 H24C . . 109.5 ?
    H24A C24 H24C . . 109.5 ?
    H24B C24 H24C . . 109.5 ?
    F3' P1 F5 . . 150.8(8) ?
    F3' P1 F6 . . 114.5(9) ?
    F5 P1 F6 . . 93.8(4) ?
    F3' P1 F4' . . 92.6(7) ?
    F5 P1 F4' . . 59.1(8) ?
    F6 P1 F4' . . 152.9(9) ?
    F3' P1 F6' . . 96.0(9) ?
    F5 P1 F6' . . 112.3(8) ?
    F4' P1 F6' . . 171.4(9) ?
    F3' P1 F2 . . 94.3(4) ?
    F5 P1 F2 . . 92.2(2) ?
    F6 P1 F2 . . 90.2(3) ?
    F4' P1 F2 . . 88.6(3) ?
    F6' P1 F2 . . 91.3(6) ?
    F3' P1 F1 . . 85.2(4) ?
    F5 P1 F1 . . 88.3(2) ?
    F6 P1 F1 . . 90.0(3) ?
    F4' P1 F1 . . 91.5(3) ?
    F6' P1 F1 . . 88.7(6) ?
    F2 P1 F1 . . 179.44(11) ?
    F3' P1 F4 . . 60.7(8) ?
    F5 P1 F4 . . 90.9(3) ?
    F6 P1 F4 . . 175.3(4) ?
    F6' P1 F4 . . 156.7(8) ?
    F2 P1 F4 . . 90.04(19) ?
    F1 P1 F4 . . 89.75(19) ?
    F5 P1 F3 . . 176.3(3) ?
    F6 P1 F3 . . 89.8(4) ?
    F4' P1 F3 . . 117.2(9) ?
    F6' P1 F3 . . 71.4(8) ?
    F2 P1 F3 . . 87.1(2) ?
    F1 P1 F3 . . 92.3(2) ?
    F4 P1 F3 . . 85.5(3) ?
    F3' P1 F5' . . 177.7(5) ?
    F6 P1 F5' . . 65.1(8) ?
    F4' P1 F5' . . 87.8(7) ?
    F6' P1 F5' . . 83.6(8) ?
    F2 P1 F5' . . 88.0(3) ?
    F1 P1 F5' . . 92.5(3) ?
    F4 P1 F5' . . 119.7(7) ?
    F3 P1 F5' . . 154.4(7) ?
    F12' P2 F9' . . 84.5(8) ?
    F12' P2 F11 . . 139.1(6) ?
    F9' P2 F11 . . 136.3(6) ?
    F12' P2 F12 . . 47.5(5) ?
    F9' P2 F12 . . 131.9(6) ?
    F11 P2 F12 . . 91.7(2) ?
    F12' P2 F8 . . 88.2(3) ?
    F9' P2 F8 . . 88.5(4) ?
    F11 P2 F8 . . 89.29(13) ?
    F12 P2 F8 . . 91.75(18) ?
    F12' P2 F10' . . 177.5(6) ?
    F9' P2 F10' . . 96.6(9) ?
    F12 P2 F10' . . 131.4(7) ?
    F8 P2 F10' . . 89.6(3) ?
    F12' P2 F7 . . 93.1(3) ?
    F9' P2 F7 . . 91.2(4) ?
    F11 P2 F7 . . 90.05(12) ?
    F12 P2 F7 . . 89.46(17) ?
    F8 P2 F7 . . 178.64(13) ?
    F10' P2 F7 . . 89.1(3) ?
    F12' P2 F10 . . 130.2(6) ?
    F9' P2 F10 . . 45.8(6) ?
    F11 P2 F10 . . 90.6(2) ?
    F12 P2 F10 . . 177.5(2) ?
    F8 P2 F10 . . 89.23(16) ?
    F10' P2 F10 . . 50.9(6) ?
    F7 P2 F10 . . 89.58(14) ?
    F11 P2 F9 . . 178.8(2) ?
    F12 P2 F9 . . 89.4(2) ?
    F8 P2 F9 . . 91.13(11) ?
    F10' P2 F9 . . 139.1(7) ?
    F7 P2 F9 . . 89.50(12) ?
    F10 P2 F9 . . 88.3(2) ?
    F12' P2 F11' . . 93.0(7) ?
    F9' P2 F11' . . 177.4(8) ?
    F11 P2 F11' . . 46.2(4) ?
    F12 P2 F11' . . 45.6(4) ?
    F8 P2 F11' . . 91.0(3) ?
    F10' P2 F11' . . 85.9(8) ?
    F7 P2 F11' . . 89.4(3) ?
    F10 P2 F11' . . 136.7(5) ?
    F9 P2 F11' . . 135.0(5) ?
    F16' P3 F15' . . 91.3(9) ?
    F16' P3 F15 . . 126.0(8) ?
    F16' P3 F17 . . 143.1(8) ?
    F15' P3 F17 . . 125.5(8) ?
    F15 P3 F17 . . 90.7(3) ?
    F16' P3 F18' . . 94.6(10) ?
    F15' P3 F18' . . 174.1(9) ?
    F15 P3 F18' . . 139.3(8) ?
    F17 P3 F18' . . 48.6(8) ?
    F15' P3 F16 . . 55.6(7) ?
    F15 P3 F16 . . 90.3(3) ?
    F17 P3 F16 . . 178.5(3) ?
    F18' P3 F16 . . 130.3(8) ?
    F16' P3 F14 . . 91.1(4) ?
    F15' P3 F14 . . 90.3(4) ?
    F15 P3 F14 . . 91.9(2) ?
    F17 P3 F14 . . 90.36(18) ?
    F18' P3 F14 . . 90.0(3) ?
    F16 P3 F14 . . 90.7(2) ?
    F16' P3 F18 . . 53.8(8) ?
    F15' P3 F18 . . 145.1(8) ?
    F15 P3 F18 . . 178.9(2) ?
    F17 P3 F18 . . 89.4(2) ?
    F16 P3 F18 . . 89.5(2) ?
    F14 P3 F18 . . 89.17(14) ?
    F16' P3 F13 . . 88.3(4) ?
    F15' P3 F13 . . 91.2(4) ?
    F15 P3 F13 . . 89.64(19) ?
    F17 P3 F13 . . 89.21(17) ?
    F18' P3 F13 . . 88.6(3) ?
    F16 P3 F13 . . 89.73(19) ?
    F14 P3 F13 . . 178.36(12) ?
    F18 P3 F13 . . 89.25(13) ?
    F16' P3 F17' . . 176.8(9) ?
    F15' P3 F17' . . 85.7(8) ?
    F15 P3 F17' . . 50.9(7) ?
    F18' P3 F17' . . 88.5(9) ?
    F16 P3 F17' . . 141.2(7) ?
    F14 P3 F17' . . 90.0(4) ?
    F18 P3 F17' . . 129.3(7) ?
    F13 P3 F17' . . 90.7(4) ?
    N13 C25 C26 . . 179.1(3) ?
    C25 C26 H26A . . 109.5 ?
    C25 C26 H26B . . 109.5 ?
    H26A C26 H26B . . 109.5 ?
    C25 C26 H26C . . 109.5 ?
    H26A C26 H26C . . 109.5 ?
    H26B C26 H26C . . 109.5 ?
    N14 C27 C28 . . 179.3(3) ?
    C27 C28 H28A . . 109.5 ?
    C27 C28 H28B . . 109.5 ?
    H28A C28 H28B . . 109.5 ?
    C27 C28 H28C . . 109.5 ?
    H28A C28 H28C . . 109.5 ?
    H28B C28 H28C . . 109.5 ?
    N15 C29 C30 . . 178.8(3) ?
    C29 C30 H30A . . 109.5 ?
    C29 C30 H30B . . 109.5 ?
    H30A C30 H30B . . 109.5 ?
    C29 C30 H30C . . 109.5 ?
    H30A C30 H30C . . 109.5 ?
    H30B C30 H30C . . 109.5 ?
data_global
_journal_date_recd_electronic     2011-06-23
_journal_date_accepted     2011-07-09
_journal_name_full     'Acta Crystallographica, Section E'
_journal_year     2011
_journal_volume     67
_journal_issue      8
_journal_page_first     m1148
_journal_page_last     m1148
_journal_paper_category     QM
_journal_coeditor_code     FJ2439
_publ_contact_author_name     'Daniel M. Seo'
_publ_contact_author_address
;
Department of Chemical & Biomolecular Engineering, North Carolina State
 University, Raleigh, NC 27695, USA.
;
_publ_contact_author_email     wesley_henderson@ncsu.edu
_publ_contact_author_fax     ?
_publ_contact_author_phone     ?
_publ_section_title
;
Tetrakis(acetonitrile-\k<i>N</i>)lithium hexafluoridophosphate acetonitrile
monosolvate
;
loop_
    _publ_author_name
    _publ_author_footnote
    _publ_author_address
    'Seo, Daniel M.' .
;
Department of Chemical & Biomolecular Engineering,
North Carolina State University,
Raleigh, NC 27695, USA
;
    'Boyle, Paul D.' .
;
Department of Chemistry, North Carolina State University, Raleigh, NC 27695, USA
;
    'Henderson, Wesley A.' .
;
Department of Chemical & Biomolecular Engineering,
North Carolina State University,
Raleigh, NC 27695, USA
;
