# Supplementary material for: Tetra­kis(acetonitrile-κN)lithium hexa­fluoridophosphate acetonitrile monosolvate
Source: Acta Crystallogr Sect E Struct Rep Online. 2011 Jul 30;67(Pt 8):m1148. doi: 10.1107/S1600536811027528 (PMC3212250; doi:10.1107/S1600536811027528)
Supplement: Supplementary file 2 [file e-67-m1148-Isup2.hkl]

# 
# h,k,l, Fc-squared, Fo-squared, sigma(Fo-squared) and status flag 
# 
data_I
_shelx_title ' x11046: 110K' 
_shelx_refln_list_code          4 
_shelx_F_calc_maximum      523.32 
_exptl_crystal_F_000      2184.00 
_reflns_d_resolution_high  0.6788 
 
loop_ 
 _symmetry_equiv_pos_as_xyz 
 'x, y, z' 
 'x+1/2, -y+1/2, -z' 
 '-x, y+1/2, -z+1/2' 
 '-x+1/2, -y, z+1/2' 
 
_cell_length_a     8.6064 
_cell_length_b    21.9864 
_cell_length_c    27.8721 
_cell_angle_alpha  90.000 
_cell_angle_beta   90.000 
_cell_angle_gamma  90.000 
 
_shelx_F_squared_multiplier     1.000 
 
loop_ 
 _refln_index_h 
 _refln_index_k 
 _refln_index_l 
 _refln_F_squared_calc 
 _refln_F_squared_meas 
 _refln_F_squared_sigma 
 _refln_observed_status 
   2   0   0    76321.14   114614.11   2740.52 o 
   4   0   0     1207.19     1917.46    118.81 o 
   6   0   0     2999.04     3238.13    160.22 o 
   8   0   0     4420.29     4608.06    112.80 o 
  10   0   0       60.43       21.95     21.17 o 
  12   0   0       63.60      158.41     75.91 o 
   1   1   0     2887.71     2923.22     56.29 o 
   2   1   0      986.44      799.40     18.51 o 
   3   1   0     3424.78     3817.63     70.92 o 
   4   1   0      335.63      429.61     12.03 o 
   5   1   0     3397.07     3422.89     65.52 o 
   6   1   0      415.69      401.82     13.04 o 
   7   1   0       99.96       78.05      6.95 o 
   8   1   0      949.21      924.50     18.76 o 
   9   1   0      523.22      520.20     18.62 o 
  10   1   0      240.56      183.66     35.87 o 
  11   1   0        3.15       62.71     46.67 o 
  12   1   0       30.48       71.51     52.47 o 
   1   2   0       11.95      501.57     23.35 o 
   2   2   0      466.46     8163.61    282.32 o 
   3   2   0      962.43     4752.40    250.82 o 
   4   2   0     1426.60     2183.89     42.74 o 
   5   2   0      943.50     1292.84     34.79 o 
   7   2   0       93.05      107.22      9.14 o 
   8   2   0      255.32      255.68      9.53 o 
   9   2   0     1266.40     1263.32     52.40 o 
  10   2   0      167.63      202.16     20.73 o 
  11   2   0       93.80      127.06     49.01 o 
  12   2   0        0.34       13.20     69.31 o 
   1   3   0      479.39      432.70     11.50 o 
   2   3   0     7752.70     8844.61    151.61 o 
   3   3   0      222.58      247.38      9.88 o 
   4   3   0      123.76       94.05      6.66 o 
   5   3   0        1.91        4.18      5.23 o 
   6   3   0     4413.58     4320.51     76.50 o 
   7   3   0       97.62      105.35      9.05 o 
   8   3   0     1005.32      996.56     20.16 o 
   9   3   0        0.22       -9.52      9.52 o 
  10   3   0      330.96      299.96     21.16 o 
  11   3   0       65.28      113.41     37.62 o 
  12   3   0        1.17       79.21     75.91 o 
   0   4   0      283.36      289.30     13.89 o 
   1   4   0     1423.34     2983.66    103.22 o 
   2   4   0     1627.30     2183.31     77.65 o 
   4   4   0      203.90      209.58      7.45 o 
   6   4   0      184.35      229.74     11.98 o 
   7   4   0      133.79      137.42     12.40 o 
   8   4   0       82.74       87.40     12.25 o 
   9   4   0       46.15       62.37     11.94 o 
  10   4   0      216.38      231.78     38.11 o 
  11   4   0       32.79       36.39     25.06 o 
  12   4   0        0.01       79.21     75.91 o 
   1   5   0     1121.87     1198.52     20.72 o 
   2   5   0        9.46       -2.23      5.37 o 
   3   5   0       36.88       63.04      6.55 o 
   4   5   0      216.85      209.49      7.73 o 
   5   5   0     2892.22     2826.55     46.05 o 
   6   5   0        6.99       12.37      6.45 o 
   7   5   0     1710.09     1648.21     35.45 o 
   8   5   0      224.15      232.05     11.95 o 
   9   5   0      913.73      909.89     35.39 o 
  10   5   0      305.51      319.24     27.15 o 
  11   5   0      235.23      270.41     30.64 o 
  12   5   0      233.51      313.53     85.81 o 
   0   6   0   264020.19   297038.69  12166.46 o 
   1   6   0     5338.14     8341.67    435.45 o 
   2   6   0     3514.21     4548.98     77.02 o 
   3   6   0       54.47       50.93      8.58 o 
   4   6   0    17640.79    20038.39    375.81 o 
   5   6   0       40.24       87.96     10.24 o 
   6   6   0     1404.76     1436.50     37.89 o 
   7   6   0       93.87      137.97     11.65 o 
   8   6   0     1409.66     1397.98     30.64 o 
   9   6   0       13.72       33.01     20.01 o 
  10   6   0       11.22       28.46     16.18 o 
  11   6   0        9.72       16.82     49.92 o 
  12   6   0       47.89       46.60     30.27 o 
   1   7   0        2.39       -0.20      4.24 o 
   2   7   0      581.57      638.84     13.08 o 
   3   7   0        8.28        6.33      6.25 o 
   4   7   0       74.30      109.02      7.62 o 
   5   7   0     6170.89     5844.50     97.79 o 
   6   7   0     1024.45      955.14     21.83 o 
   7   7   0     1751.77     1616.85     32.36 o 
   8   7   0       14.86       22.78      9.83 o 
   9   7   0     1162.26     1102.49     41.52 o 
  10   7   0       89.57      107.72     21.44 o 
  11   7   0       82.60      133.29     25.72 o 
  12   7   0        5.79      -16.50     33.00 o 
   0   8   0      859.27      932.43     67.17 o 
   1   8   0      846.69      838.49     18.70 o 
   2   8   0      473.74      627.94     36.85 o 
   3   8   0     2864.36     3143.20     47.40 o 
   4   8   0       84.76      153.71     10.58 o 
   5   8   0     1311.55     1262.56     24.71 o 
   6   8   0     1982.76     1914.53     38.78 o 
   7   8   0       14.33       13.52      9.97 o 
   8   8   0      585.74      533.19     18.72 o 
   9   8   0      213.25      246.71     21.84 o 
  10   8   0       59.55       46.03     18.88 o 
  11   8   0      150.59      176.27     22.38 o 
  12   8   0        2.14      -33.00     33.00 o 
   1   9   0      109.17       86.31      5.37 o 
   2   9   0     3047.67     3286.51     45.11 o 
   3   9   0     1674.02     1574.18     23.15 o 
   4   9   0    11927.08    12351.33    171.90 o 
   5   9   0     1122.19     1184.47     24.50 o 
   6   9   0     4894.71     4381.59     79.97 o 
   7   9   0     1506.29     1484.24     33.13 o 
   8   9   0       14.14       27.15     10.76 o 
   9   9   0        7.77       16.93     35.85 o 
  10   9   0      260.90      239.59     24.05 o 
  11   9   0       33.42       53.72     23.03 o 
  12   9   0       10.02       23.73     56.10 o 
   0  10   0       85.18       55.98     10.31 o 
   1  10   0      325.97      478.43     18.90 o 
   2  10   0      693.09      726.99     30.12 o 
   3  10   0     1534.22     1448.27     28.07 o 
   4  10   0       94.87      115.50     17.16 o 
   5  10   0      511.19      488.45     14.84 o 
   6  10   0       90.17       54.47     12.32 o 
   7  10   0      134.37      134.50     12.83 o 
   8  10   0        0.11       15.88     11.66 o 
   9  10   0        1.60       -7.52     16.89 o 
  10  10   0       18.71       23.40     22.86 o 
  11  10   0       80.46       47.08     22.58 o 
  12  10   0        3.37      -10.06     24.42 o 
   1  11   0      116.47      137.59      6.21 o 
   2  11   0      620.48      545.49     20.86 o 
   3  11   0     2682.92     2774.17     35.43 o 
   4  11   0     2909.80     2706.40     42.34 o 
   5  11   0      857.35      757.13     18.79 o 
   6  11   0       13.45      -10.91     10.91 o 
   7  11   0      126.21      142.40     15.97 o 
   8  11   0       44.29       51.30     14.54 o 
   9  11   0       36.01       30.80     18.79 o 
  10  11   0      264.01      349.63     35.67 o 
  11  11   0        0.54       -7.49     23.15 o 
   0  12   0    26641.57    27120.34    515.64 o 
   1  12   0     1184.16     1049.71     15.52 o 
   2  12   0     1049.92     1045.08     25.76 o 
   3  12   0     2753.59     2746.25     34.24 o 
   4  12   0    12656.79    12380.21    185.22 o 
   5  12   0     2070.58     1994.46     46.28 o 
   6  12   0        8.28       11.29     12.49 o 
   7  12   0      543.83      500.60     28.04 o 
   8  12   0      661.41      564.34     27.66 o 
   9  12   0       14.10       40.86     29.06 o 
  10  12   0       27.73       38.98     24.07 o 
  11  12   0       27.10       58.69     26.76 o 
   1  13   0       15.23       11.96      5.29 o 
   2  13   0      261.37      249.74      8.41 o 
   3  13   0       36.79       75.23      6.27 o 
   4  13   0       71.10       69.22      9.12 o 
   5  13   0     1383.20     1304.81     29.14 o 
   6  13   0      483.64      463.33     20.32 o 
   7  13   0        3.92       12.23     17.21 o 
   8  13   0      144.61      174.09     31.70 o 
   9  13   0      711.95      773.87     41.95 o 
  10  13   0       32.38       26.60     44.29 o 
  11  13   0      368.23      393.51     38.45 o 
   0  14   0     1822.65     1925.21     73.75 o 
   1  14   0       66.88       61.08      7.35 o 
   2  14   0       73.28       61.14      7.00 o 
   3  14   0     1685.92     1871.21     26.60 o 
   4  14   0     1041.26      987.61     22.30 o 
   5  14   0       56.66       48.70     10.61 o 
   6  14   0       66.50       86.62     14.13 o 
   7  14   0      104.93      156.68     20.37 o 
   8  14   0       98.84       95.37     23.76 o 
   9  14   0      208.72      183.32     27.99 o 
  10  14   0       14.09       11.48     24.96 o 
  11  14   0      228.33      248.36     64.36 o 
   1  15   0        0.66       -0.45      6.39 o 
   2  15   0     1119.57     1308.19     22.00 o 
   3  15   0     2978.81     2754.96     37.35 o 
   4  15   0       11.76        5.58      9.50 o 
   5  15   0       19.00       24.44     12.46 o 
   6  15   0      286.45      273.69     19.60 o 
   7  15   0       51.24       66.75     16.29 o 
   8  15   0      257.63      202.78     26.83 o 
   9  15   0      143.69      225.26     32.47 o 
  10  15   0        2.96       -7.16     25.80 o 
  11  15   0      123.41       96.39     80.86 o 
   0  16   0     2214.76     1884.12     39.04 o 
   1  16   0     2382.70     2116.53     56.43 o 
   2  16   0      114.51      173.91      9.11 o 
   3  16   0     1964.09     1817.91     27.29 o 
   4  16   0        1.05       -9.68      9.85 o 
   5  16   0       10.88        9.65     13.20 o 
   6  16   0       51.67       27.71     15.51 o 
   7  16   0       14.20       23.90     16.77 o 
   8  16   0        2.00       26.68     22.76 o 
   9  16   0       72.84       41.85     37.87 o 
  10  16   0       41.98       65.37     29.22 o 
  11  16   0       41.98       24.32     31.44 o 
   1  17   0       78.85       66.82      8.66 o 
   2  17   0      141.53      147.24      9.36 o 
   3  17   0       38.94       36.95      7.62 o 
   4  17   0     1027.96      834.98     23.78 o 
   5  17   0       23.02       22.78     14.04 o 
   6  17   0       50.05       43.72     16.37 o 
   7  17   0      230.47      218.17     28.85 o 
   8  17   0        5.37        4.93     24.61 o 
   9  17   0        6.36       14.88     29.96 o 
  10  17   0      291.28      280.51     39.60 o 
   0  18   0    25413.07    23942.19    409.65 o 
   1  18   0     4236.33     3778.47     53.23 o 
   2  18   0      811.58      829.30     18.13 o 
   3  18   0     2549.80     2433.25     34.94 o 
   4  18   0      776.97      827.26     24.16 o 
   5  18   0        1.48       10.78     14.37 o 
   6  18   0      202.52      171.68     23.20 o 
   7  18   0      185.15      201.73     31.21 o 
   8  18   0       89.59       75.35     31.25 o 
   9  18   0       50.61       54.60     29.05 o 
  10  18   0       10.01       24.92     42.90 o 
   1  19   0     1113.34     1163.88     24.44 o 
   2  19   0      212.76      195.35     11.30 o 
   3  19   0      273.12      285.02     11.50 o 
   4  19   0        0.06       -3.14     11.63 o 
   5  19   0      204.65      132.99     20.73 o 
   6  19   0        1.17       28.61     21.35 o 
   7  19   0      208.85      205.00     31.53 o 
   8  19   0        2.44        0.48     27.79 o 
   9  19   0      800.76      924.89     61.64 o 
  10  19   0       22.84      -37.89     42.90 o 
   0  20   0      251.21      261.46     25.82 o 
   1  20   0       37.40       28.90     11.57 o 
   2  20   0       34.06       44.51     10.15 o 
   3  20   0      148.36      139.88     11.08 o 
   4  20   0      453.66      451.51     18.00 o 
   5  20   0      105.25       92.68     20.10 o 
   6  20   0        1.23        7.88     22.10 o 
   7  20   0      421.65      496.42     56.33 o 
   8  20   0      546.40      594.03     49.00 o 
   9  20   0       87.05       86.82     32.22 o 
   1  21   0      433.01      409.27     18.12 o 
   2  21   0      101.50       70.53     11.59 o 
   3  21   0       12.84       -5.34      8.94 o 
   4  21   0      147.62      149.56     14.12 o 
   5  21   0       16.09       17.80     19.13 o 
   6  21   0      173.22      162.80     34.30 o 
   7  21   0      230.38      191.90     35.90 o 
   8  21   0       57.50       23.97     42.21 o 
   9  21   0       47.87       97.62     42.90 o 
   0  22   0     2425.56     2243.97     69.00 o 
   1  22   0      277.61      306.79     19.96 o 
   2  22   0      257.68      287.99     16.08 o 
   3  22   0        7.07       -0.78      9.25 o 
   4  22   0       15.96       17.22     15.47 o 
   5  22   0        0.27      -19.05     19.05 o 
   6  22   0        0.73       -0.57     23.68 o 
   7  22   0       31.74      -28.05     29.55 o 
   8  22   0        4.96       -3.30     31.79 o 
   9  22   0       19.85       74.67     37.12 o 
   1  23   0       29.55       24.08     14.92 o 
   2  23   0       12.23       -0.66     12.51 o 
   3  23   0        1.41       17.41     10.37 o 
   4  23   0       63.73       38.31     16.84 o 
   5  23   0        0.20      -18.75     20.58 o 
   6  23   0       30.45       40.21     27.07 o 
   7  23   0       53.35       12.12     31.79 o 
   8  23   0      151.87      183.09     40.79 o 
   0  24   0     3725.33     3634.55     99.57 o 
   1  24   0      632.61      574.41     28.27 o 
   2  24   0      191.36      199.87     16.82 o 
   3  24   0      253.63      247.62     15.23 o 
   4  24   0      104.02      115.60     19.09 o 
   5  24   0      256.74      310.18     29.34 o 
   6  24   0       24.63       51.68     28.29 o 
   7  24   0      324.77      346.38     41.06 o 
   8  24   0       95.76       80.57     39.47 o 
   1  25   0       83.31       52.09     16.39 o 
   2  25   0       77.82       70.29     16.73 o 
   3  25   0        1.88       -9.40     12.52 o 
   4  25   0      142.63      170.75     21.44 o 
   5  25   0      203.85      282.52     29.23 o 
   6  25   0      287.90      355.86     36.05 o 
   7  25   0       80.75       46.13     37.32 o 
   8  25   0       68.50       89.20     40.79 o 
   0  26   0        4.63        5.61     24.90 o 
   1  26   0        0.07      -16.22     16.22 o 
   2  26   0      436.77      474.26     22.24 o 
   3  26   0       18.12       17.70     14.32 o 
   4  26   0      436.81      512.92     40.40 o 
   5  26   0       15.38       23.80     22.38 o 
   6  26   0      146.05      202.38     33.46 o 
   7  26   0       62.13      -37.90     52.80 o 
   1  27   0      206.47      253.84     22.57 o 
   2  27   0      226.41      216.65     18.99 o 
   3  27   0      855.43      861.99     47.96 o 
   4  27   0        8.95        8.82     22.96 o 
   5  27   0      215.20      196.24     30.64 o 
   6  27   0        0.70       -5.69     28.77 o 
   0  28   0       60.64       24.69     28.00 o 
   1  28   0       26.79       17.72     19.28 o 
   2  28   0        0.04       19.19     17.31 o 
   3  28   0       68.87       44.73     20.41 o 
   4  28   0      103.25      106.64     30.34 o 
   5  28   0        0.63       -5.78     27.98 o 
   6  28   0       35.97       23.70     33.23 o 
   1  29   0       24.87       29.57     18.23 o 
   2  29   0       27.08       48.45     17.94 o 
   3  29   0        6.16       20.60     21.84 o 
   4  29   0       57.71       58.52     31.62 o 
   5  29   0       96.47       43.35     56.11 o 
   0  30   0      100.07       85.21     30.51 o 
   1  30   0      266.41      249.67     22.62 o 
   2  30   0       38.58       32.17     18.02 o 
   3  30   0      209.83      218.27     24.91 o 
   4  30   0       43.59      -42.01     42.01 o 
   1  31   0       24.18       53.45     19.95 o 
   2  31   0       20.40       51.08     22.42 o 
   3  31   0        5.45       36.16     26.13 o 
   0  32   0      213.83       85.63     35.53 o 
   1  32   0        0.77       27.66     24.61 o 
   1   0   1    62397.13    48891.66   2470.26 o 
   2   0   1    33483.66    35049.26    837.74 o 
   3   0   1     1333.36     1172.08     36.02 o 
   4   0   1      976.86      942.89     22.76 o 
   5   0   1      199.39      276.16     10.33 o 
   6   0   1     1280.51     1250.65     23.30 o 
   7   0   1     2282.70     2176.36     38.32 o 
   8   0   1      715.84      699.67     17.11 o 
   9   0   1      160.74      168.24     17.18 o 
  10   0   1       25.00       16.87     20.10 o 
  11   0   1      462.62      452.84     37.17 o 
  12   0   1       21.22       42.90     69.31 o 
 -12   1   1       18.57       75.91     51.34 o 
 -11   1   1       10.89       -6.20     27.91 o 
 -10   1   1      594.87      564.32     46.68 o 
  -9   1   1      559.66      538.38     21.56 o 
  -8   1   1     2295.63     2257.29     40.66 o 
  -7   1   1       30.38       35.28      7.61 o 
  -6   1   1     2329.40     2331.06     43.47 o 
  -5   1   1      340.99      465.17     17.95 o 
  -4   1   1      299.40      371.00     10.87 o 
  -3   1   1     1175.15     1539.83     81.95 o 
  -2   1   1     2021.21     2260.01     61.55 o 
  -1   1   1      208.37      191.04     17.45 o 
   1   1   1      208.59      186.47     14.36 o 
   2   1   1     2018.51     2278.84     81.91 o 
   3   1   1     1175.23     1673.76     54.12 o 
   4   1   1      298.51      365.74     10.96 o 
   5   1   1      340.31      472.89     28.35 o 
   6   1   1     2331.60     2374.35     40.22 o 
   7   1   1       30.03       39.84      6.66 o 
   8   1   1     2296.03     2293.04     38.09 o 
   9   1   1      560.17      595.12     19.45 o 
  10   1   1      595.22      613.04     37.49 o 
  11   1   1       11.06       28.18     59.40 o 
  12   1   1       18.63      102.31     72.61 o 
 -12   2   1       42.89       42.90     72.61 o 
 -11   2   1      122.74      117.56     26.74 o 
 -10   2   1      234.69      195.52     38.31 o 
  -9   2   1      178.13      165.38     13.79 o 
  -8   2   1     1844.38     1692.84     31.98 o 
  -7   2   1     1539.15     1390.89     29.02 o 
  -6   2   1      577.92      464.75     13.98 o 
  -5   2   1      445.81      474.75     11.79 o 
  -4   2   1      668.41      706.35     18.48 o 
  -3   2   1     1958.34     2299.25     43.70 o 
  -2   2   1      599.25      640.72     14.67 o 
  -1   2   1      336.10      336.82      7.80 o 
   0   2   1      149.48       89.23      4.67 o 
   1   2   1      335.98      349.86      8.51 o 
   2   2   1      598.92      650.17     17.71 o 
   3   2   1     1956.68     2243.68     43.70 o 
   4   2   1      667.94      688.85     16.88 o 
   5   2   1      445.62      431.86     11.57 o 
   6   2   1      577.18      428.96     12.55 o 
   7   2   1     1539.47     1414.39     28.93 o 
   8   2   1     1845.21     1709.49     29.91 o 
   9   2   1      178.30      185.03     23.89 o 
  10   2   1      235.06      211.55     25.40 o 
  11   2   1      122.64       86.69     47.80 o 
  12   2   1       43.04       62.71     75.91 o 
 -12   3   1       15.09      158.41     75.91 o 
 -11   3   1       62.59       37.42     42.27 o 
 -10   3   1        0.93        6.36     20.10 o 
  -9   3   1      234.88      237.85     14.30 o 
  -8   3   1      115.09      129.92      9.74 o 
  -7   3   1      456.87      423.72     13.86 o 
  -6   3   1     1278.03     1195.80     24.92 o 
  -5   3   1      337.66      364.93     12.79 o 
  -4   3   1      156.70      156.37      7.61 o 
  -3   3   1     2376.09     2787.76     53.13 o 
  -2   3   1    31086.02    32168.42    514.20 o 
  -1   3   1      563.61      624.81     28.82 o 
   0   3   1    45530.93    46252.71    767.39 o 
   1   3   1      563.77      580.06     30.94 o 
   2   3   1    31089.47    32487.67    632.75 o 
   3   3   1     2374.11     2776.44     57.60 o 
   4   3   1      158.56      158.87      8.37 o 
   5   3   1      337.29      370.21     11.34 o 
   6   3   1     1278.59     1187.13     22.76 o 
   7   3   1      455.88      434.99     12.53 o 
   8   3   1      115.24      124.47      9.02 o 
   9   3   1      234.77      269.19     16.64 o 
  10   3   1        0.93       31.59     15.16 o 
  11   3   1       62.58       39.42     23.24 o 
  12   3   1       15.13       66.01     72.61 o 
 -12   4   1       73.75       85.81     34.65 o 
 -11   4   1        1.74       11.60     22.83 o 
 -10   4   1      294.47      303.04     34.87 o 
  -9   4   1       89.74      107.83     11.50 o 
  -8   4   1      584.88      549.30     15.53 o 
  -7   4   1      509.73      444.22     13.09 o 
  -6   4   1      363.66      309.58     11.18 o 
  -5   4   1      728.31      656.03     19.49 o 
  -4   4   1     1149.66     1257.49     25.30 o 
  -3   4   1       46.23       44.27      7.41 o 
  -2   4   1     4378.08     4399.12     76.68 o 
  -1   4   1     1409.62     1322.95     23.61 o 
   0   4   1     2070.11     2324.80     51.30 o 
   1   4   1     1408.63     1306.69     22.30 o 
   2   4   1     4377.76     4384.18     82.93 o 
   3   4   1       45.82       44.28      6.98 o 
   4   4   1     1149.23     1252.00     23.48 o 
   5   4   1      726.59      664.44     13.29 o 
   6   4   1      363.79      303.07     10.25 o 
   7   4   1      509.13      439.32     18.30 o 
   8   4   1      584.53      551.82     16.62 o 
   9   4   1       90.47      121.02     16.28 o 
  10   4   1      294.29      295.24     22.04 o 
  11   4   1        1.81       55.40     18.18 o 
  12   4   1       74.02      138.61     75.91 o 
 -12   5   1       20.70       26.40     33.00 o 
 -11   5   1        1.31       22.23     25.06 o 
 -10   5   1       40.57       48.00     16.12 o 
  -9   5   1     1092.26     1134.80     40.61 o 
  -8   5   1      486.16      487.14     14.94 o 
  -7   5   1      296.77      326.66     11.81 o 
  -6   5   1      625.56      616.27     14.50 o 
  -5   5   1       39.21       18.03      5.96 o 
  -4   5   1     4922.34     5022.18     75.27 o 
  -3   5   1      584.14      579.23     13.59 o 
  -2   5   1     8186.56     8309.07    139.12 o 
  -1   5   1     2008.50     2247.20     35.92 o 
   0   5   1        2.93        3.81      6.98 o 
   1   5   1     2008.14     2264.12     34.26 o 
   2   5   1     8183.29     8378.10    158.13 o 
   3   5   1      583.36      616.92     23.21 o 
   4   5   1     4918.23     4981.51     88.50 o 
   5   5   1       39.23       16.54      5.61 o 
   6   5   1      623.94      607.20     16.36 o 
   7   5   1      297.06      323.36     12.58 o 
   8   5   1      485.48      510.72     16.39 o 
   9   5   1     1092.99     1143.10     76.22 o 
  10   5   1       40.30       67.17     42.40 o 
  11   5   1        1.38      -16.27     25.18 o 
  12   5   1       20.73       56.10     72.61 o 
 -12   6   1        6.41      -29.70     29.70 o 
 -11   6   1       41.89       46.75     27.10 o 
 -10   6   1       18.15       14.49     33.34 o 
  -9   6   1       38.01       19.78     14.71 o 
  -8   6   1      582.54      609.05     18.29 o 
  -7   6   1      808.70      818.89     19.49 o 
  -6   6   1      253.39      255.76     10.44 o 
  -5   6   1     1769.06     1667.48     29.57 o 
  -4   6   1     2187.64     2368.03     39.83 o 
  -3   6   1     2915.71     2644.46     44.00 o 
  -2   6   1     1203.17     1175.82     23.55 o 
  -1   6   1    26961.57    27488.92    380.41 o 
   0   6   1     8112.68     7935.20    157.46 o 
   1   6   1    26958.98    27386.39    420.85 o 
   2   6   1     1205.34     1177.24     20.55 o 
   3   6   1     2920.77     2618.47     44.08 o 
   4   6   1     2185.00     2336.27     41.75 o 
   5   6   1     1769.04     1689.60     33.88 o 
   6   6   1      252.12      263.79     12.18 o 
   7   6   1      807.36      806.58     20.87 o 
   8   6   1      581.63      599.06     18.33 o 
   9   6   1       38.03        0.48     14.95 o 
  10   6   1       18.06       15.89     18.58 o 
  11   6   1       41.81       81.02     20.04 o 
  12   6   1        6.39       13.20     72.61 o 
 -12   7   1      138.19      194.72     39.60 o 
 -11   7   1      131.22      146.43     30.07 o 
 -10   7   1      398.23      363.36     32.01 o 
  -9   7   1       55.21       67.31     16.65 o 
  -8   7   1      310.74      325.03     14.35 o 
  -7   7   1      393.77      347.48     13.47 o 
  -6   7   1     1097.82     1087.08     25.15 o 
  -5   7   1      750.55      767.67     17.33 o 
  -4   7   1     3604.78     3621.42     58.86 o 
  -3   7   1      310.20      350.21     10.92 o 
  -2   7   1      972.90     1075.69     23.64 o 
  -1   7   1     1222.75     1271.06     20.60 o 
   0   7   1      372.43      493.34     12.39 o 
   1   7   1     1222.55     1245.43     20.99 o 
   2   7   1      972.65     1032.24     19.35 o 
   3   7   1      310.02      340.06     11.05 o 
   4   7   1     3607.52     3553.28     59.11 o 
   5   7   1      750.36      769.59     19.83 o 
   6   7   1     1098.96     1110.44     24.01 o 
   7   7   1      393.32      378.17     14.31 o 
   8   7   1      309.44      336.77     15.90 o 
   9   7   1       55.17       80.59     17.13 o 
  10   7   1      398.05      384.82     25.70 o 
  11   7   1      131.41      132.90     21.95 o 
  12   7   1      138.26      146.15     46.20 o 
 -12   8   1       56.64       56.10     36.30 o 
 -11   8   1       23.40       19.81     20.21 o 
 -10   8   1      173.04      183.78     22.05 o 
  -9   8   1        2.03        4.55     15.91 o 
  -8   8   1      507.02      510.90     18.23 o 
  -7   8   1      439.68      393.71     15.53 o 
  -6   8   1      716.88      757.04     21.26 o 
  -5   8   1      171.64      178.82      9.91 o 
  -4   8   1     1204.96     1193.94     21.99 o 
  -3   8   1     1366.10     1497.98     24.76 o 
  -2   8   1     1776.77     1654.44     25.88 o 
  -1   8   1      735.91      777.15     18.87 o 
   0   8   1     5182.25     5512.04     93.32 o 
   1   8   1      736.44      782.36     20.87 o 
   2   8   1     1778.46     1648.52     28.21 o 
   3   8   1     1364.97     1499.77     24.67 o 
   4   8   1     1205.46     1204.71     24.04 o 
   5   8   1      171.15      164.85     10.02 o 
   6   8   1      718.82      749.50     19.70 o 
   7   8   1      439.32      399.50     15.57 o 
   8   8   1      508.11      501.12     17.92 o 
   9   8   1        1.98        1.80     20.53 o 
  10   8   1      172.73      191.11     22.85 o 
  11   8   1       23.35       23.16     21.07 o 
  12   8   1       56.75       65.85     37.95 o 
 -12   9   1       22.37       49.50     36.30 o 
 -11   9   1       77.97      111.23     23.22 o 
 -10   9   1       74.14      128.02     28.78 o 
  -9   9   1       64.31       55.67     17.94 o 
  -8   9   1       30.99       30.81     10.86 o 
  -7   9   1     1361.00     1289.82     30.01 o 
  -6   9   1      436.30      473.90     17.34 o 
  -5   9   1      506.62      464.13     14.05 o 
  -4   9   1     5099.34     4996.09     77.44 o 
  -3   9   1     1267.91     1156.32     19.98 o 
  -2   9   1      949.87      898.15     15.63 o 
  -1   9   1      235.15      311.06     10.25 o 
   0   9   1    41730.54    42201.25    620.56 o 
   1   9   1      235.18      333.00     15.58 o 
   2   9   1      947.39      867.22     16.01 o 
   3   9   1     1267.79     1154.07     18.24 o 
   4   9   1     5100.47     4993.41     75.29 o 
   5   9   1      506.82      416.27     14.69 o 
   6   9   1      438.18      441.29     17.06 o 
   7   9   1     1359.48     1290.21     30.31 o 
   8   9   1       31.16       30.33     11.63 o 
   9   9   1       64.42       51.74     17.94 o 
  10   9   1       74.12       90.67     23.34 o 
  11   9   1       78.03       61.05     22.00 o 
  12   9   1       22.43       34.73     33.00 o 
 -12  10   1       21.44       -9.90     36.30 o 
 -11  10   1      144.67      144.88     24.23 o 
 -10  10   1       58.43       31.54     30.01 o 
  -9  10   1      149.54      131.48     23.34 o 
  -8  10   1        6.78       -6.61     11.78 o 
  -7  10   1     1134.91     1050.34     31.43 o 
  -6  10   1      397.84      388.96     16.21 o 
  -5  10   1     1432.71     1351.34     25.49 o 
  -4  10   1      247.11      286.80     13.22 o 
  -3  10   1      597.20      627.42     12.50 o 
  -2  10   1      865.98      834.05     15.46 o 
  -1  10   1      493.13      500.21     10.56 o 
   0  10   1     4163.69     4048.46     54.98 o 
   1  10   1      492.77      498.24     10.29 o 
   2  10   1      866.81      855.79     14.58 o 
   3  10   1      596.63      643.78     12.95 o 
   4  10   1      246.99      285.85     12.77 o 
   5  10   1     1433.14     1346.87     27.70 o 
   6  10   1      398.34      370.63     16.20 o 
   7  10   1     1134.20     1036.51     30.43 o 
   8  10   1        6.71        1.04     14.57 o 
   9  10   1      149.50      122.56     20.38 o 
  10  10   1       58.51       83.05     20.94 o 
  11  10   1      144.77      142.10     26.27 o 
  12  10   1       21.33       46.20     25.67 o 
 -11  11   1      125.35      143.38     25.58 o 
 -10  11   1      123.93       99.67     22.96 o 
  -9  11   1      296.10      303.45     25.32 o 
  -8  11   1       96.26       99.35     15.13 o 
  -7  11   1      256.82      259.74     17.48 o 
  -6  11   1      748.54      757.76     24.05 o 
  -5  11   1      251.49      250.29     10.72 o 
  -4  11   1     1105.08     1093.22     20.71 o 
  -3  11   1     1185.52     1238.30     21.80 o 
  -2  11   1      179.71      147.22      7.06 o 
  -1  11   1      678.77      799.03     12.95 o 
   0  11   1      667.70      610.14     12.85 o 
   1  11   1      678.30      792.82     12.87 o 
   2  11   1      180.28      159.36      6.89 o 
   3  11   1     1184.95     1238.93     22.09 o 
   4  11   1     1105.87     1073.18     27.45 o 
   5  11   1      251.92      250.96     10.89 o 
   6  11   1      748.77      761.42     22.86 o 
   7  11   1      256.46      247.32     15.69 o 
   8  11   1       96.36       90.93     14.93 o 
   9  11   1      296.57      291.12     26.26 o 
  10  11   1      123.80      121.91     25.11 o 
  11  11   1      125.21      129.41     27.84 o 
 -11  12   1       15.29       14.40     25.35 o 
 -10  12   1       27.07       31.45     21.32 o 
  -9  12   1       49.87       35.89     29.18 o 
  -8  12   1       45.57       19.93     23.78 o 
  -7  12   1       96.61       88.71     15.68 o 
  -6  12   1      232.32      242.07     14.68 o 
  -5  12   1     3529.84     3374.18     57.58 o 
  -4  12   1     4428.54     4282.12     67.58 o 
  -3  12   1     2930.26     2726.02     38.80 o 
  -2  12   1     4420.34     4469.99     55.23 o 
  -1  12   1     1668.31     1761.82     23.68 o 
   0  12   1     7122.85     7023.74     89.66 o 
   1  12   1     1664.99     1766.87     23.05 o 
   2  12   1     4426.71     4402.63     55.18 o 
   3  12   1     2931.97     2763.30     38.95 o 
   4  12   1     4428.94     4286.34     67.57 o 
   5  12   1     3532.88     3369.84     60.81 o 
   6  12   1      231.94      230.48     16.47 o 
   7  12   1       96.10      110.63     15.18 o 
   8  12   1       45.36       53.04     16.39 o 
   9  12   1       49.68       59.75     20.65 o 
  10  12   1       27.01        3.96     22.00 o 
  11  12   1       15.23       24.97     26.76 o 
 -11  13   1       44.90       66.01     28.00 o 
 -10  13   1      312.76      338.27     32.23 o 
  -9  13   1       33.44       45.68     22.39 o 
  -8  13   1       98.00      125.68     28.84 o 
  -7  13   1       38.60        6.22     17.29 o 
  -6  13   1      732.60      774.96     25.50 o 
  -5  13   1      482.38      425.61     18.39 o 
  -4  13   1     1578.54     1510.46     28.41 o 
  -3  13   1       51.46       51.09      6.48 o 
  -2  13   1      829.68      876.36     15.90 o 
  -1  13   1      177.81      199.04     10.01 o 
   0  13   1      266.16      277.90      8.92 o 
   1  13   1      177.49      179.87     11.30 o 
   2  13   1      831.33      880.87     15.89 o 
   3  13   1       51.46       58.81      6.31 o 
   4  13   1     1577.99     1505.55     28.61 o 
   5  13   1      482.72      437.03     16.07 o 
   6  13   1      730.81      753.44     23.91 o 
   7  13   1       38.69       31.77     17.62 o 
   8  13   1       98.91       90.26     22.76 o 
   9  13   1       33.50       24.66     22.76 o 
  10  13   1      313.30      364.30     32.41 o 
  11  13   1       44.80       15.71     29.10 o 
 -11  14   1       43.56       14.85     28.00 o 
 -10  14   1      125.76      178.42     28.63 o 
  -9  14   1       39.19      -11.89     23.65 o 
  -8  14   1       37.19       30.32     21.87 o 
  -7  14   1       23.06       34.88     14.19 o 
  -6  14   1      255.00      260.75     16.82 o 
  -5  14   1       47.95       45.96     11.07 o 
  -4  14   1     1631.40     1515.54     29.60 o 
  -3  14   1      639.07      609.46     13.02 o 
  -2  14   1      999.90     1005.03     18.11 o 
  -1  14   1      319.77      298.13      9.14 o 
   0  14   1     1247.71     1297.66     19.90 o 
   1  14   1      320.30      310.65     10.84 o 
   2  14   1     1001.60      996.39     17.97 o 
   3  14   1      638.55      605.16     12.90 o 
   4  14   1     1632.42     1585.27     31.28 o 
   5  14   1       47.75       54.50     10.68 o 
   6  14   1      254.36      244.94     17.58 o 
   7  14   1       22.86       11.85     21.55 o 
   8  14   1       36.94       30.53     24.31 o 
   9  14   1       39.19       25.09     23.81 o 
  10  14   1      125.99      115.51     28.17 o 
  11  14   1       43.50       70.96     41.25 o 
 -11  15   1        0.92       22.18     29.10 o 
 -10  15   1       90.44      103.56     28.17 o 
  -9  15   1       21.54        7.26     24.27 o 
  -8  15   1      117.86       93.63     30.05 o 
  -7  15   1       65.45       66.80     29.76 o 
  -6  15   1      697.71      715.28     28.36 o 
  -5  15   1      522.41      526.50     22.92 o 
  -4  15   1     1758.31     1757.98     33.03 o 
  -3  15   1     1509.36     1381.66     22.13 o 
  -2  15   1     1170.88     1206.89     21.48 o 
  -1  15   1     1246.08     1135.01     19.62 o 
   0  15   1     1774.27     1814.22     26.13 o 
   1  15   1     1246.36     1112.58     19.04 o 
   2  15   1     1167.88     1204.15     20.12 o 
   3  15   1     1507.77     1343.40     21.85 o 
   4  15   1     1756.34     1790.43     35.19 o 
   5  15   1      521.50      514.09     20.68 o 
   6  15   1      698.50      684.07     28.29 o 
   7  15   1       65.45       52.38     17.16 o 
   8  15   1      118.40      139.89     25.78 o 
   9  15   1       21.62       60.20     32.86 o 
  10  15   1       90.57      109.57     30.01 o 
  11  15   1        0.92       41.25     30.34 o 
 -11  16   1      136.44      135.31     35.00 o 
 -10  16   1       23.77       12.10     27.99 o 
  -9  16   1       51.04       62.44     26.83 o 
  -8  16   1       47.46       33.68     24.61 o 
  -7  16   1      477.44      463.16     57.83 o 
  -6  16   1       56.41       72.13     15.76 o 
  -5  16   1      145.01      110.31     15.30 o 
  -4  16   1      220.01      227.68     12.79 o 
  -3  16   1      280.80      280.31      9.86 o 
  -2  16   1       66.43       71.45      9.02 o 
  -1  16   1      403.41      353.10     11.35 o 
   0  16   1      945.49      872.06     16.51 o 
   1  16   1      403.69      349.69     11.25 o 
   2  16   1       66.16       67.30      7.92 o 
   3  16   1      281.20      284.31     10.23 o 
   4  16   1      219.61      212.82     12.86 o 
   5  16   1      144.87      129.67     15.30 o 
   6  16   1       56.56       67.09     15.75 o 
   7  16   1      476.36      504.85     41.44 o 
   8  16   1       47.46       46.60     27.91 o 
   9  16   1       51.39       67.29     25.96 o 
  10  16   1       23.76       26.05     27.99 o 
  11  16   1      136.62      143.41     33.78 o 
 -10  17   1      110.04       57.75     32.67 o 
  -9  17   1      151.48      147.24     31.07 o 
  -8  17   1        4.87       32.82     25.96 o 
  -7  17   1       10.94       23.18     23.34 o 
  -6  17   1      323.93      350.83     23.86 o 
  -5  17   1      374.31      395.31     22.38 o 
  -4  17   1      282.59      283.36     15.37 o 
  -3  17   1      131.88      111.80      8.42 o 
  -2  17   1       66.18       90.55      9.02 o 
  -1  17   1      159.91      142.52      9.41 o 
   0  17   1       14.40       43.32      8.28 o 
   1  17   1      160.09      150.41      9.50 o 
   2  17   1       66.16       98.89      8.73 o 
   3  17   1      132.14      127.57      8.54 o 
   4  17   1      283.11      296.46     16.14 o 
   5  17   1      375.24      392.54     21.05 o 
   6  17   1      323.62      333.72     22.33 o 
   7  17   1       10.77      -13.69     23.56 o 
   8  17   1        4.87       43.46     24.07 o 
   9  17   1      151.63      157.37     30.20 o 
  10  17   1      110.03      108.91     32.67 o 
 -10  18   1       49.62      128.71     35.00 o 
  -9  18   1       90.93      108.70     33.50 o 
  -8  18   1      144.92       81.90     28.85 o 
  -7  18   1       34.07       40.00     32.77 o 
  -6  18   1      387.02      462.62     37.63 o 
  -5  18   1      203.43      174.04     17.22 o 
  -4  18   1      589.83      564.19     20.28 o 
  -3  18   1      168.69      166.19     12.38 o 
  -2  18   1     1483.83     1476.18     24.89 o 
  -1  18   1     1530.26     1479.94     26.04 o 
   0  18   1    15177.49    14284.40    189.63 o 
   1  18   1     1530.22     1503.22     25.94 o 
   2  18   1     1487.92     1452.15     25.15 o 
   3  18   1      169.61      174.19      9.62 o 
   4  18   1      588.59      565.01     20.18 o 
   5  18   1      204.64      207.23     17.96 o 
   6  18   1      386.28      424.34     30.46 o 
   7  18   1       34.34       51.62     29.84 o 
   8  18   1      145.07      130.32     29.60 o 
   9  18   1       91.15      136.29     32.22 o 
  10  18   1       49.64       17.97     31.44 o 
 -10  19   1      268.88      217.51     38.45 o 
  -9  19   1      120.77      104.51     32.02 o 
  -8  19   1      322.00      365.67     36.56 o 
  -7  19   1      108.33      155.72     36.70 o 
  -6  19   1       92.31      133.02     38.11 o 
  -5  19   1       38.47       35.30     18.31 o 
  -4  19   1      198.91      185.00     14.41 o 
  -3  19   1       91.51       84.27     10.28 o 
  -2  19   1      263.79      255.79     11.96 o 
  -1  19   1      555.47      505.01     15.60 o 
   0  19   1      726.55      800.92     20.43 o 
   1  19   1      555.65      503.00     14.80 o 
   2  19   1      264.33      269.88     12.00 o 
   3  19   1       91.33       90.82      9.71 o 
   4  19   1      199.51      192.42     12.23 o 
   5  19   1       38.34       43.83     18.83 o 
   6  19   1       92.64       92.36     22.92 o 
   7  19   1      108.34       50.13     53.04 o 
   8  19   1      321.56      386.60     39.08 o 
   9  19   1      120.78      117.97     32.23 o 
  10  19   1      268.51      257.79     39.47 o 
  -9  20   1       22.33       57.75     35.00 o 
  -8  20   1      400.90      465.56     41.31 o 
  -7  20   1      119.17      127.75     30.86 o 
  -6  20   1      635.06      616.37     37.05 o 
  -5  20   1      146.68      156.45     21.53 o 
  -4  20   1       35.57       18.92     12.98 o 
  -3  20   1       53.61       50.60      9.88 o 
  -2  20   1      219.85      226.20     12.54 o 
  -1  20   1      549.87      513.55     18.40 o 
   0  20   1        1.32       -3.90     12.20 o 
   1  20   1      550.67      508.23     17.80 o 
   2  20   1      219.47      196.25     12.30 o 
   3  20   1       53.81       44.17      9.51 o 
   4  20   1       35.76       21.05     11.04 o 
   5  20   1      147.03      131.93     21.24 o 
   6  20   1      636.11      658.09     37.99 o 
   7  20   1      119.15       92.26     31.86 o 
   8  20   1      401.55      429.51     40.47 o 
   9  20   1       22.27       81.70     33.26 o 
  -9  21   1        8.80        3.53     54.45 o 
  -8  21   1       31.63       76.04     40.48 o 
  -7  21   1       69.87       32.24     51.94 o 
  -6  21   1      472.77      464.59     58.59 o 
  -5  21   1       55.02       76.39     20.47 o 
  -4  21   1      125.82      124.94     16.33 o 
  -3  21   1       37.15       35.33      9.84 o 
  -2  21   1      453.64      470.67     16.06 o 
  -1  21   1      274.00      279.94     15.53 o 
   0  21   1     1057.08     1071.01     29.15 o 
   1  21   1      274.62      279.05     16.50 o 
   2  21   1      453.11      489.84     15.95 o 
   3  21   1       37.51       40.59      9.76 o 
   4  21   1      126.29      106.60     15.04 o 
   5  21   1       55.40       49.13     24.46 o 
   6  21   1      473.36      483.40     33.87 o 
   7  21   1       70.15       66.84     28.17 o 
   8  21   1       31.72       43.87     32.44 o 
   9  21   1        8.79       41.25     35.00 o 
  -9  22   1       58.82      124.81     38.45 o 
  -8  22   1       92.82       83.96     32.86 o 
  -7  22   1      283.35      326.65     38.24 o 
  -6  22   1       36.81       59.89     24.93 o 
  -5  22   1       33.62       12.54     20.73 o 
  -4  22   1        8.36      -10.86     14.40 o 
  -3  22   1       46.77       35.13      9.66 o 
  -2  22   1     1048.07      959.92     26.67 o 
  -1  22   1      937.96      857.30     28.55 o 
   0  22   1      247.80      258.65     17.27 o 
   1  22   1      938.80      923.00     28.71 o 
   2  22   1     1047.73      996.35     26.33 o 
   3  22   1       47.11       40.14     10.22 o 
   4  22   1        8.32       -3.32     14.03 o 
   5  22   1       33.28        0.10     20.35 o 
   6  22   1       36.80       -2.18     23.29 o 
   7  22   1      282.82      323.56     42.75 o 
   8  22   1       92.70      106.76     34.02 o 
   9  22   1       59.09       69.20     36.12 o 
  -8  23   1       75.86       90.76     37.34 o 
  -7  23   1       24.65       -1.01     30.86 o 
  -6  23   1      173.06      220.61     30.96 o 
  -5  23   1       62.02       91.29     23.43 o 
  -4  23   1       49.81       68.62     16.77 o 
  -3  23   1       13.72        4.69     10.28 o 
  -2  23   1       36.99       18.11     12.94 o 
  -1  23   1      311.04      337.63     19.76 o 
   0  23   1       27.81       39.95     14.83 o 
   1  23   1      311.30      316.29     19.58 o 
   2  23   1       37.03       33.48     13.04 o 
   3  23   1       13.67       15.72     11.20 o 
   4  23   1       49.83       54.98     17.57 o 
   5  23   1       61.86       69.87     29.76 o 
   6  23   1      172.89      209.32     30.46 o 
   7  23   1       24.43       35.66     33.50 o 
   8  23   1       75.88       72.61     37.34 o 
  -8  24   1      117.87      124.87     70.96 o 
  -7  24   1       68.16       79.64     33.85 o 
  -6  24   1      176.08      160.73     30.79 o 
  -5  24   1       16.27       12.48     22.87 o 
  -4  24   1      274.29      297.16     21.46 o 
  -3  24   1       25.94        8.62     11.73 o 
  -2  24   1      772.23      800.10     24.68 o 
  -1  24   1      294.57      285.54     19.61 o 
   0  24   1     6208.59     5909.57    155.79 o 
   1  24   1      294.70      275.89     19.56 o 
   2  24   1      773.66      839.87     26.38 o 
   3  24   1       26.22       18.01     12.31 o 
   4  24   1      274.33      287.44     19.50 o 
   5  24   1       16.43       16.18     22.40 o 
   6  24   1      175.89      163.01     37.63 o 
   7  24   1       68.07       51.06     34.59 o 
   8  24   1      117.89      118.81     39.67 o 
  -8  25   1      169.81      194.94     44.34 o 
  -7  25   1       57.01       44.13     34.85 o 
  -6  25   1      130.96       78.08     30.06 o 
  -5  25   1      134.83      174.29     29.97 o 
  -4  25   1      251.39      270.74     39.87 o 
  -3  25   1       58.27       45.01     12.89 o 
  -2  25   1      237.15      236.50     19.12 o 
  -1  25   1      117.70       98.45     17.42 o 
   0  25   1      350.44      501.11     23.31 o 
   1  25   1      117.86      125.97     17.74 o 
   2  25   1      237.20      232.53     17.67 o 
   3  25   1       58.55       40.71     14.51 o 
   4  25   1      251.46      232.21     19.77 o 
   5  25   1      135.11      125.29     27.23 o 
   6  25   1      131.01      138.34     30.05 o 
   7  25   1       57.14       68.83     44.45 o 
   8  25   1      169.85      148.51     43.13 o 
  -7  26   1       35.48       13.30     51.15 o 
  -6  26   1      117.64      122.98     32.33 o 
  -5  26   1        1.35        3.18     29.03 o 
  -4  26   1       39.21       -6.00     24.55 o 
  -3  26   1       38.65       41.27     14.18 o 
  -2  26   1       77.63       87.08     17.87 o 
  -1  26   1      422.16      412.02     32.54 o 
   0  26   1       11.59       49.19     18.15 o 
   1  26   1      422.24      423.76     24.33 o 
   2  26   1       77.68       71.92     16.56 o 
   3  26   1       38.34       40.99     16.74 o 
   4  26   1       39.05       28.68     16.80 o 
   5  26   1        1.38      -23.25     23.25 o 
   6  26   1      117.61      132.43     32.14 o 
   7  26   1       35.48       52.80     39.67 o 
  -6  27   1      217.44      209.60     34.45 o 
  -5  27   1       91.97      133.09     29.31 o 
  -4  27   1      346.87      348.72     33.48 o 
  -3  27   1      102.47      122.20     15.94 o 
  -2  27   1      354.17      356.41     23.47 o 
  -1  27   1      287.25      312.26     23.50 o 
   0  27   1       59.32       42.56     19.36 o 
   1  27   1      287.17      344.76     23.71 o 
   2  27   1      353.35      365.29     21.18 o 
   3  27   1      102.45      117.79     24.70 o 
   4  27   1      346.67      380.73     32.20 o 
   5  27   1       92.03       97.62     25.76 o 
   6  27   1      217.70      212.73     35.23 o 
  -6  28   1      212.48      225.97     39.26 o 
  -5  28   1       94.51       59.42     28.60 o 
  -4  28   1       54.73       42.66     25.15 o 
  -3  28   1      249.49      202.79     24.00 o 
  -2  28   1       40.55       47.95     17.40 o 
  -1  28   1       40.68       62.38     19.80 o 
   0  28   1      178.55      201.28     22.25 o 
   1  28   1       40.65       30.14     17.87 o 
   2  28   1       40.43       34.35     16.97 o 
   3  28   1      249.13      242.15     24.40 o 
   4  28   1       54.84       84.78     30.19 o 
   5  28   1       94.48       96.21     31.11 o 
   6  28   1      212.45      326.38     40.92 o 
  -5  29   1        0.70      -32.39     32.39 o 
  -4  29   1       72.51       61.28     30.96 o 
  -3  29   1      201.40      175.66     23.85 o 
  -2  29   1       88.61       85.97     18.69 o 
  -1  29   1       34.88       19.07     19.62 o 
   0  29   1       32.31      -12.34     19.74 o 
   1  29   1       34.95       21.53     18.44 o 
   2  29   1       88.59      107.37     20.09 o 
   3  29   1      201.33      215.84     30.10 o 
   4  29   1       72.46       87.32     31.62 o 
   5  29   1        0.69       22.17     34.79 o 
  -4  30   1      120.99       77.56     46.67 o 
  -3  30   1       38.94       77.80     23.79 o 
  -2  30   1      144.05      140.07     19.64 o 
  -1  30   1       10.42       11.34     20.64 o 
   0  30   1      774.74      662.35     41.79 o 
   1  30   1       10.34        3.07     19.18 o 
   2  30   1      143.98      165.54     23.32 o 
   3  30   1       38.92       45.43     22.27 o 
   4  30   1      121.04      219.85     52.80 o 
  -3  31   1       57.51       52.99     25.91 o 
  -2  31   1       70.76       75.92     21.29 o 
  -1  31   1        1.32       24.27     19.31 o 
   0  31   1       12.60       71.20     20.69 o 
   1  31   1        1.30       12.83     19.28 o 
   2  31   1       70.95       99.94     23.34 o 
   3  31   1       57.27       13.76     25.45 o 
  -1  32   1       43.43       22.26     23.25 o 
   0  32   1        4.33       16.91     24.77 o 
   1  32   1       43.60      -13.39     22.77 o 
   1   0   2     1140.27     1146.09     30.65 o 
   2   0   2      601.38      666.22     21.43 o 
   3   0   2    15674.17    17500.02    379.78 o 
   4   0   2      356.47      444.81     16.00 o 
   5   0   2     5202.48     5205.72     90.16 o 
   6   0   2       72.95       69.10      5.75 o 
   7   0   2       13.42        5.59      6.00 o 
   8   0   2       11.37       31.94      7.24 o 
   9   0   2      351.60      270.15     18.53 o 
  10   0   2       11.58       59.75     32.59 o 
  11   0   2       99.73       76.41     25.06 o 
  12   0   2       19.25      178.21     75.91 o 
 -12   1   2      206.74      257.42     82.51 o 
 -11   1   2       28.10       48.20     23.11 o 
 -10   1   2      734.70      736.79     42.57 o 
  -9   1   2      154.88      175.35     12.99 o 
  -8   1   2     2162.79     2009.81     36.49 o 
  -7   1   2      559.19      527.34     13.63 o 
  -6   1   2     2366.91     2136.81     40.60 o 
  -5   1   2     1191.78     1164.55     35.06 o 
  -4   1   2      341.12      507.73    103.96 o 
  -3   1   2    13059.13    15436.27    296.25 o 
  -2   1   2    13555.55    15164.21    318.13 o 
  -1   1   2      150.00      194.75     10.45 o 
   1   1   2      150.04      181.29     13.85 o 
   2   1   2    13555.85    15243.19    623.34 o 
   3   1   2    13060.31    15485.63    474.65 o 
   4   1   2      341.28      358.86     25.10 o 
   5   1   2     1192.29     1130.20     24.18 o 
   6   1   2     2365.18     2210.53     37.81 o 
   7   1   2      559.71      531.48     13.66 o 
   8   1   2     2163.24     2055.52     37.04 o 
   9   1   2      154.67      136.70     12.99 o 
  10   1   2      733.71      726.39     59.20 o 
  11   1   2       28.05       38.01     30.74 o 
  12   1   2      206.88      250.82     85.81 o 
 -12   2   2        2.92       23.32     27.17 o 
 -11   2   2      105.42      123.76     27.37 o 
 -10   2   2      128.13      127.34     25.21 o 
  -9   2   2      529.32      555.13     21.94 o 
  -8   2   2     1441.56     1424.45     27.84 o 
  -7   2   2      769.34      702.58     17.89 o 
  -6   2   2      233.99      245.35      9.56 o 
  -5   2   2       12.33       16.19      4.96 o 
  -4   2   2     4065.40     3945.83     68.87 o 
  -3   2   2      629.19      840.59     19.09 o 
  -2   2   2     6634.31     6515.13    104.09 o 
  -1   2   2      211.01      283.84      5.53 o 
   0   2   2      204.01      237.38      8.71 o 
   1   2   2      210.89      265.98      6.72 o 
   2   2   2     6636.53     6478.22    119.74 o 
   3   2   2      628.79      855.37     19.16 o 
   4   2   2     4061.91     3942.16     73.58 o 
   5   2   2       12.38        7.88      4.92 o 
   6   2   2      235.19      246.38      9.30 o 
   7   2   2      770.04      709.19     16.36 o 
   8   2   2     1441.70     1437.59     26.21 o 
   9   2   2      527.79      521.84     26.54 o 
  10   2   2      128.67      103.90     22.69 o 
  11   2   2      104.82       89.62     25.40 o 
  12   2   2        2.94      105.61     75.91 o 
 -11   3   2       61.35       76.51     28.92 o 
 -10   3   2       99.00      107.16     24.68 o 
  -9   3   2       42.73       63.33     14.58 o 
  -8   3   2       89.64      111.81     10.95 o 
  -7   3   2     2059.04     2056.28     40.29 o 
  -6   3   2      454.09      563.78     16.01 o 
  -5   3   2      548.53      667.78     19.82 o 
  -4   3   2      714.13      733.76     16.92 o 
  -3   3   2     2680.46     4057.88    443.89 o 
  -2   3   2     5439.93     8224.62    453.43 o 
  -1   3   2    85943.31    98257.34   1448.12 o 
   0   3   2     2976.81     4732.60    224.42 o 
   1   3   2    85939.84    97864.50   1631.61 o 
   2   3   2     5438.70     7135.29    298.68 o 
   3   3   2     2680.90     4386.42    193.40 o 
   4   3   2      714.82      725.82     15.70 o 
   5   3   2      549.05      662.12     23.70 o 
   6   3   2      454.50      539.01     33.56 o 
   7   3   2     2057.65     2085.75     36.84 o 
   8   3   2       89.75      128.31     12.85 o 
   9   3   2       42.59       51.88     18.87 o 
  10   3   2       98.98       69.23     22.58 o 
  11   3   2       61.28       92.67     25.23 o 
  12   3   2        9.47      234.32     79.21 o 
 -12   4   2      137.28      181.52     39.60 o 
 -11   4   2       47.66       78.89     27.16 o 
 -10   4   2      453.80      386.20     45.13 o 
  -9   4   2      244.04      219.04     14.74 o 
  -8   4   2     3101.22     2818.13     53.49 o 
  -7   4   2      118.45      111.04     10.76 o 
  -6   4   2     3893.13     3730.35     67.69 o 
  -5   4   2      372.22      381.25     12.26 o 
  -4   4   2     3239.16     3085.52     52.98 o 
  -3   4   2       63.20       71.23      6.14 o 
  -2   4   2    24926.51    25289.59    400.14 o 
  -1   4   2     1779.86     2101.67     36.01 o 
   0   4   2      723.55      676.46     18.26 o 
   1   4   2     1779.23     2119.11     30.84 o 
   2   4   2    24917.69    24867.42    431.27 o 
   3   4   2       63.33       50.29      7.23 o 
   4   4   2     3235.30     3124.00     52.77 o 
   5   4   2      371.95      379.94     11.66 o 
   6   4   2     3890.88     3803.91     67.48 o 
   7   4   2      118.22      121.25     11.30 o 
   8   4   2     3101.12     2823.29     53.39 o 
   9   4   2      244.66      242.75     16.09 o 
  10   4   2      453.17      372.34     24.05 o 
  11   4   2       47.94       67.02     25.40 o 
  12   4   2      137.55      118.81     75.91 o 
 -12   5   2       42.22       46.20     33.00 o 
 -11   5   2       20.79       25.58     26.95 o 
 -10   5   2      204.09      197.34     27.16 o 
  -9   5   2       32.96       28.97     12.40 o 
  -8   5   2      993.78      911.19     21.02 o 
  -7   5   2      179.65      187.57     10.74 o 
  -6   5   2      483.01      461.71     13.51 o 
  -5   5   2      353.16      476.33     34.82 o 
  -3   5   2      983.74     1251.69     49.95 o 
  -2   5   2    11919.41    13636.84    238.80 o 
  -1   5   2    11999.72    15088.26    307.17 o 
   0   5   2     5309.27     6081.86    130.12 o 
   1   5   2    12000.11    15365.21    360.77 o 
   2   5   2    11923.72    13875.00    290.89 o 
   3   5   2      984.20     1251.17     37.55 o 
   5   5   2      353.27      419.21     17.63 o 
   6   5   2      482.92      469.50     14.31 o 
   7   5   2      179.53      199.75     10.65 o 
   8   5   2      992.98      921.66     22.94 o 
   9   5   2       32.94       33.95     12.68 o 
  10   5   2      204.20      201.98     20.21 o 
  11   5   2       20.78      -19.15     22.96 o 
  12   5   2       42.33       56.10     72.61 o 
 -12   6   2       14.64       26.40     33.00 o 
 -11   6   2       48.65       68.54     27.82 o 
 -10   6   2       18.53        4.69     26.77 o 
  -9   6   2      271.49      277.39     24.34 o 
  -8   6   2      111.46      108.67      9.79 o 
  -7   6   2      683.73      626.74     16.82 o 
  -6   6   2     1536.19     1419.99     28.46 o 
  -5   6   2      687.40      622.74     14.78 o 
  -4   6   2     1382.81     1336.27     23.75 o 
  -3   6   2     1059.98     1218.37     21.02 o 
  -2   6   2     2455.17     2709.81     48.85 o 
  -1   6   2     1504.19     1786.09     28.77 o 
   0   6   2      433.95      443.54     25.85 o 
   1   6   2     1504.38     1757.38     34.32 o 
   2   6   2     2454.77     2634.83     43.80 o 
   3   6   2     1062.37     1228.06     23.62 o 
   4   6   2     1384.29     1355.38     25.31 o 
   5   6   2      688.00      610.98     17.52 o 
   6   6   2     1537.90     1490.31     28.89 o 
   7   6   2      682.97      671.02     18.37 o 
   8   6   2      111.69       99.34     10.65 o 
   9   6   2      271.76      253.31     22.86 o 
  10   6   2       18.61       -1.72     15.99 o 
  11   6   2       48.68       79.73     37.48 o 
  12   6   2       14.59       60.35    117.16 o 
 -12   7   2      191.33      178.21     39.60 o 
 -11   7   2       33.92       29.24     27.35 o 
 -10   7   2      104.13      112.60     20.04 o 
  -9   7   2      107.09      132.70     17.86 o 
  -8   7   2      641.39      642.84     19.54 o 
  -7   7   2      112.35      132.25     11.42 o 
  -6   7   2      527.89      586.73     22.33 o 
  -5   7   2       70.47       50.24      9.52 o 
  -4   7   2      752.39      894.17     32.23 o 
  -3   7   2     2122.63     2169.51     42.76 o 
  -2   7   2     7651.96     8395.19    163.36 o 
   0   7   2     3351.61     4136.60    126.30 o 
   2   7   2     7654.56     8756.36    128.13 o 
   3   7   2     2122.50     2149.25     37.35 o 
   4   7   2      752.26      959.20     27.53 o 
   5   7   2       70.52       72.15      8.57 o 
   6   7   2      527.53      536.30     15.87 o 
   7   7   2      112.62      129.37     10.94 o 
   8   7   2      642.40      639.94     19.83 o 
   9   7   2      106.76      113.34     17.98 o 
  10   7   2      103.73      156.30     19.15 o 
  11   7   2       34.06       57.19     19.86 o 
  12   7   2      191.12      224.42     39.60 o 
 -12   8   2        6.53       36.30     36.30 o 
 -11   8   2       94.72      134.72     31.61 o 
 -10   8   2       62.92       54.34     18.78 o 
  -9   8   2       56.82       53.14     16.73 o 
  -8   8   2      188.64      181.06     13.21 o 
  -7   8   2      331.90      296.70     14.95 o 
  -6   8   2     1995.71     1874.81     38.79 o 
  -5   8   2     1273.60     1346.22     26.52 o 
  -4   8   2      873.03      925.74     17.08 o 
  -3   8   2     2405.60     2272.05     33.99 o 
  -2   8   2     3729.49     3700.94     51.32 o 
  -1   8   2      144.76      172.12      7.73 o 
   0   8   2     3538.20     3775.36     62.03 o 
   1   8   2      145.26      156.77      7.59 o 
   2   8   2     3728.35     3688.03     50.99 o 
   3   8   2     2404.28     2253.68     32.49 o 
   4   8   2      873.63      938.69     23.21 o 
   5   8   2     1271.92     1398.82     29.60 o 
   6   8   2     1998.16     1909.66     36.60 o 
   7   8   2      333.02      297.43     14.08 o 
   8   8   2      188.06      182.39     15.90 o 
   9   8   2       57.29       28.18     20.48 o 
  10   8   2       63.17       62.53     18.98 o 
  11   8   2       94.63      101.10     21.84 o 
  12   8   2        6.56       -9.90     23.34 o 
 -12   9   2       39.42       13.20     39.60 o 
 -11   9   2      186.82      197.03     46.68 o 
 -10   9   2       55.63       51.33     19.96 o 
  -9   9   2        6.35       -7.96     16.98 o 
  -8   9   2        6.49       14.72     11.15 o 
  -7   9   2       67.74       70.06     12.66 o 
  -6   9   2      591.19      756.43     38.47 o 
  -5   9   2     5441.98     5540.44     89.82 o 
  -4   9   2     3094.13     3074.88     64.29 o 
  -3   9   2    11252.34    10515.75    152.55 o 
  -2   9   2     3819.21     4341.97     87.38 o 
  -1   9   2      890.72     1192.08     18.77 o 
   0   9   2     5574.30     7803.94    187.81 o 
   1   9   2      892.34     1135.01     18.93 o 
   2   9   2     3815.76     4349.54     70.84 o 
   3   9   2    11251.80    10530.70    134.20 o 
   4   9   2     3095.67     3270.66     80.08 o 
   5   9   2     5442.95     5551.48     94.67 o 
   6   9   2      591.02      734.11     30.21 o 
   7   9   2       67.78       73.42     11.47 o 
   8   9   2        6.44        4.19     10.65 o 
   9   9   2        6.31        4.22     19.27 o 
  10   9   2       55.67       64.22     20.04 o 
  11   9   2      186.76      212.19     27.44 o 
  12   9   2       39.41       85.38     26.76 o 
 -12  10   2      237.81      300.33     49.50 o 
 -11  10   2       45.29       74.44     23.09 o 
 -10  10   2      123.12      120.17     24.29 o 
  -9  10   2        1.22       23.39     20.48 o 
  -8  10   2      158.76      156.28     15.66 o 
  -7  10   2      329.14      300.36     18.07 o 
  -6  10   2     4403.05     4227.44     77.95 o 
  -5  10   2      213.33      227.86     10.06 o 
  -4  10   2     2627.36     2479.76     39.26 o 
  -3  10   2      854.78      907.01     15.83 o 
  -2  10   2       95.78       94.81      6.16 o 
  -1  10   2      197.38      204.68      7.01 o 
   0  10   2      100.35       79.12      6.29 o 
   1  10   2      197.31      225.56      6.53 o 
   2  10   2       96.19       95.70      5.86 o 
   3  10   2      854.81      925.74     16.44 o 
   4  10   2     2628.61     2433.40     37.32 o 
   5  10   2      213.58      220.10     11.26 o 
   6  10   2     4395.24     4222.12     74.08 o 
   7  10   2      329.21      291.59     19.55 o 
   8  10   2      159.27      216.02     14.17 o 
   9  10   2        1.24       14.88     17.76 o 
  10  10   2      122.77      109.90     23.03 o 
  11  10   2       45.37       44.22     24.20 o 
  12  10   2      237.67      252.48     32.67 o 
 -11  11   2       55.51       35.82     24.77 o 
 -10  11   2       44.35       67.21     25.60 o 
  -9  11   2       46.29       54.57     31.88 o 
  -8  11   2      262.15      260.30     18.07 o 
  -7  11   2      205.25      225.02     17.16 o 
  -6  11   2      133.25      146.05     17.76 o 
  -5  11   2      674.80      654.52     17.41 o 
  -4  11   2     1731.01     1647.06     27.30 o 
  -3  11   2    10966.47    10346.96    136.26 o 
  -2  11   2      852.91      943.27     16.63 o 
  -1  11   2      407.38      378.00      8.56 o 
   0  11   2      572.83      495.36     17.28 o 
   1  11   2      407.91      373.47      8.54 o 
   2  11   2      854.73      946.47     14.77 o 
   3  11   2    10968.36    10364.43    131.47 o 
   4  11   2     1729.58     1652.79     27.37 o 
   5  11   2      674.90      636.62     17.24 o 
   6  11   2      132.53      107.48     12.55 o 
   7  11   2      205.44      244.03     16.95 o 
   8  11   2      261.10      259.15     18.23 o 
   9  11   2       46.18       13.82     21.44 o 
  10  11   2       44.18       25.73     23.03 o 
  11  11   2       55.60       62.07     47.60 o 
 -11  12   2       20.85       39.14     25.35 o 
 -10  12   2       77.30       65.19     26.44 o 
  -9  12   2       29.04       26.01     20.31 o 
  -8  12   2       97.70      132.65     44.30 o 
  -7  12   2      270.07      266.91     21.47 o 
  -6  12   2       62.35       71.79     12.04 o 
  -5  12   2      923.63      876.49     22.29 o 
  -4  12   2      871.60      775.80     17.42 o 
  -3  12   2       18.98       20.92      5.69 o 
  -2  12   2     2328.74     2417.99     32.66 o 
  -1  12   2      988.99      965.73     14.99 o 
   0  12   2     2350.03     2256.78     30.72 o 
   1  12   2      989.92      985.20     15.06 o 
   2  12   2     2326.67     2419.82     31.89 o 
   3  12   2       18.97       23.17      5.43 o 
   4  12   2      870.90      761.87     17.79 o 
   5  12   2      922.45      870.78     25.04 o 
   6  12   2       62.64       87.62     17.34 o 
   7  12   2      269.83      276.59     18.65 o 
   8  12   2       97.24      155.66     17.17 o 
   9  12   2       29.18       54.78     22.00 o 
  10  12   2       77.67      104.52     24.96 o 
  11  12   2       20.83       29.70     25.67 o 
 -11  13   2        6.92        0.72     59.40 o 
 -10  13   2      147.46      147.18     27.01 o 
  -9  13   2      128.86      125.87     24.40 o 
  -8  13   2       68.50       81.02     21.72 o 
  -7  13   2       80.52       61.54     18.53 o 
  -6  13   2      656.69      690.45     26.31 o 
  -5  13   2      437.46      438.24     15.62 o 
  -4  13   2     1475.54     1494.20     29.77 o 
  -3  13   2      334.31      349.35     12.99 o 
  -2  13   2     1797.84     1613.90     28.34 o 
  -1  13   2       33.74       35.91      5.65 o 
   0  13   2       85.13       89.29     12.17 o 
   1  13   2       33.46       42.09      5.91 o 
   2  13   2     1798.73     1582.60     27.57 o 
   3  13   2      333.80      346.87     12.61 o 
   4  13   2     1474.93     1494.40     28.39 o 
   5  13   2      438.11      444.22     16.30 o 
   6  13   2      656.42      634.92     22.31 o 
   7  13   2       80.70       99.29     16.86 o 
   8  13   2       68.24       69.73     22.76 o 
   9  13   2      128.59      141.65     25.96 o 
  10  13   2      147.75       90.34     29.27 o 
  11  13   2        7.00      -18.65     26.76 o 
 -11  14   2       93.16       80.86     30.34 o 
 -10  14   2       19.05      -21.03     23.50 o 
  -9  14   2      194.33      246.73     28.17 o 
  -8  14   2       58.02       31.71     21.72 o 
  -7  14   2      155.76      138.70     16.80 o 
  -6  14   2      421.49      415.60     20.00 o 
  -5  14   2      315.30      298.14     15.70 o 
  -4  14   2      230.73      273.59     11.20 o 
  -3  14   2      632.16      688.94     13.69 o 
  -2  14   2      915.27      853.84     19.10 o 
  -1  14   2      663.58      655.46     13.80 o 
   0  14   2     1116.12     1283.40     32.86 o 
   1  14   2      663.14      628.70     13.32 o 
   2  14   2      915.22      828.24     16.50 o 
   3  14   2      631.34      669.70     14.76 o 
   4  14   2      231.41      249.71     12.21 o 
   5  14   2      316.27      288.07     15.19 o 
   6  14   2      421.58      440.70     22.14 o 
   7  14   2      156.35      145.29     23.76 o 
   8  14   2       57.86       11.48     36.97 o 
   9  14   2      193.73      183.98     31.70 o 
  10  14   2       19.14       -1.37     25.11 o 
  11  14   2       93.07       52.80     30.34 o 
 -11  15   2       45.42       36.30     30.34 o 
 -10  15   2       26.32       -7.62     32.43 o 
  -9  15   2        5.30        9.05     39.47 o 
  -8  15   2       41.93       45.04     26.95 o 
  -7  15   2       10.64       22.38     16.29 o 
  -6  15   2       13.27       26.05     15.17 o 
  -5  15   2      325.33      300.30     18.70 o 
  -4  15   2      619.99      616.57     19.54 o 
  -3  15   2     1955.77     1977.10     36.95 o 
  -2  15   2     3323.98     3120.65     44.72 o 
  -1  15   2     2273.21     2169.79     34.19 o 
   0  15   2      422.63      600.27     12.62 o 
   1  15   2     2275.22     2149.62     30.38 o 
   2  15   2     3320.99     3125.40     42.14 o 
   3  15   2     1955.51     1920.58     29.60 o 
   4  15   2      620.72      594.81     18.56 o 
   5  15   2      326.80      295.46     18.39 o 
   6  15   2       13.51       11.50     13.86 o 
   7  15   2       10.62       41.78     16.08 o 
   8  15   2       41.80       90.11     24.80 o 
   9  15   2        5.26       22.90     24.80 o 
  10  15   2       26.27       73.92     52.59 o 
  11  15   2       45.39       19.80     30.34 o 
 -10  16   2      288.32      356.43     36.24 o 
  -9  16   2       72.80       85.87     27.57 o 
  -8  16   2      612.88      726.48     42.22 o 
  -7  16   2      127.71       68.55     24.15 o 
  -6  16   2      230.51      258.91     19.55 o 
  -5  16   2      214.57      223.37     17.24 o 
  -4  16   2      253.97      235.08     12.92 o 
  -3  16   2      289.59      233.12      9.32 o 
  -2  16   2     1582.01     1478.21     25.32 o 
  -1  16   2      116.97      120.81      8.59 o 
   0  16   2      913.25      794.44     15.42 o 
   1  16   2      116.91      143.87      8.90 o 
   2  16   2     1580.61     1478.53     23.58 o 
   3  16   2      289.36      240.06     10.01 o 
   4  16   2      255.24      240.53     13.22 o 
   5  16   2      214.02      210.48     15.90 o 
   6  16   2      228.94      215.97     18.91 o 
   7  16   2      127.58      142.86     19.73 o 
   8  16   2      613.52      633.87     50.51 o 
   9  16   2       72.92      102.14     28.17 o 
  10  16   2      287.90      346.63     37.32 o 
 -10  17   2      127.65      181.09     35.00 o 
  -9  17   2       17.09      -12.47     25.96 o 
  -8  17   2      264.69      252.45     31.79 o 
  -7  17   2      199.81      199.26     28.85 o 
  -6  17   2      177.70      190.37     21.56 o 
  -5  17   2      760.61      724.08     27.57 o 
  -4  17   2      305.65      291.17     15.09 o 
  -3  17   2      507.52      512.72     13.85 o 
  -2  17   2      146.84      179.58     10.31 o 
  -1  17   2      137.33      148.31      9.66 o 
   0  17   2       54.53       55.87      8.27 o 
   1  17   2      136.85      147.46      9.74 o 
   2  17   2      147.50      159.25      9.60 o 
   3  17   2      507.95      522.91     13.89 o 
   4  17   2      305.30      256.21     13.26 o 
   5  17   2      759.56      743.13     29.11 o 
   6  17   2      176.86      139.91     18.52 o 
   7  17   2      200.32      222.10     43.33 o 
   8  17   2      264.25      280.36     49.04 o 
   9  17   2       16.97      -20.20     31.80 o 
  10  17   2      127.88      135.35     66.01 o 
 -10  18   2       46.05       -5.62     31.44 o 
  -9  18   2       30.18       79.65     30.01 o 
  -8  18   2      250.09      242.79     32.02 o 
  -7  18   2       31.29       16.70     25.57 o 
  -6  18   2       13.82        8.31     21.44 o 
  -5  18   2      125.79      139.00     16.98 o 
  -4  18   2        1.02        5.61     11.63 o 
  -3  18   2      243.16      233.03     10.95 o 
  -2  18   2     1223.69     1299.31     23.20 o 
  -1  18   2      240.72      246.10     11.64 o 
   0  18   2      130.80      130.44     14.48 o 
   1  18   2      240.79      249.40     11.23 o 
   2  18   2     1223.73     1286.43     23.04 o 
   3  18   2      242.49      261.47     12.39 o 
   4  18   2        1.08       12.77     10.02 o 
   5  18   2      125.58      158.60     16.78 o 
   6  18   2       13.90       44.54     20.44 o 
   7  18   2       31.44      -22.76     22.76 o 
   8  18   2      249.67      222.88     32.86 o 
   9  18   2       30.15       19.52     28.85 o 
  10  18   2       46.21       13.79     61.06 o 
 -10  19   2       87.77      102.42     36.12 o 
  -9  19   2       14.50       14.60     28.85 o 
  -8  19   2      120.88      141.69     32.62 o 
  -7  19   2       34.89       37.95     25.96 o 
  -6  19   2      168.39      204.96     28.58 o 
  -5  19   2       64.32       81.33     19.38 o 
  -4  19   2      156.65      142.82     13.81 o 
  -3  19   2      534.73      482.52     15.26 o 
  -2  19   2      207.61      203.42     11.59 o 
  -1  19   2     1643.72     1475.14     29.74 o 
   0  19   2        0.02        7.02     10.62 o 
   1  19   2     1643.85     1486.01     26.32 o 
   2  19   2      207.96      172.33     10.58 o 
   3  19   2      534.17      477.59     14.15 o 
   4  19   2      156.71      127.84     11.36 o 
   5  19   2       64.63       85.74     17.09 o 
   6  19   2      168.38      220.95     25.61 o 
   7  19   2       34.97       29.83     26.40 o 
   8  19   2      121.16      112.59     29.22 o 
   9  19   2       14.52       31.75     29.79 o 
  10  19   2       87.53       31.47     44.55 o 
  -9  20   2        7.80       33.57     33.78 o 
  -8  20   2        2.93       32.39     37.97 o 
  -7  20   2       12.03      -20.76     35.56 o 
  -6  20   2       76.11       31.53     23.07 o 
  -5  20   2      115.24      130.58     20.18 o 
  -4  20   2        0.49      -12.38     12.38 o 
  -3  20   2     1121.22     1115.08     38.97 o 
  -2  20   2      167.85      144.03     11.58 o 
  -1  20   2      287.30      285.67     16.94 o 
   0  20   2      658.88      705.71     21.69 o 
   1  20   2      286.85      270.53     14.38 o 
   2  20   2      167.57      146.70     11.14 o 
   3  20   2     1120.80     1083.02     25.95 o 
   4  20   2        0.48       -8.54      9.81 o 
   5  20   2      115.00      100.97     20.67 o 
   6  20   2       76.21       82.51     23.95 o 
   7  20   2       11.89       25.78     27.57 o 
   8  20   2        2.93       -0.18     27.78 o 
   9  20   2        7.70      -28.33     28.33 o 
  -9  21   2       80.12       72.61     49.50 o 
  -8  21   2       39.38       69.93     32.02 o 
  -7  21   2      107.57      131.81     32.61 o 
  -6  21   2      119.42      181.78     27.23 o 
  -5  21   2       31.95       53.11     21.48 o 
  -4  21   2      240.30      211.04     17.82 o 
  -3  21   2      349.80      322.40     13.18 o 
  -2  21   2     3577.01     3295.45     56.02 o 
  -1  21   2     1114.66     1089.77     31.76 o 
   0  21   2     1832.27     1755.63     42.04 o 
   1  21   2     1115.66     1017.78     27.18 o 
   2  21   2     3577.85     3283.40     48.18 o 
   3  21   2      348.22      338.48     13.18 o 
   4  21   2      240.39      254.21     15.70 o 
   5  21   2       31.59       35.22     19.97 o 
   6  21   2      119.57      155.47     26.88 o 
   7  21   2      107.63      119.70     51.13 o 
   8  21   2       39.56       30.42     37.17 o 
   9  21   2       80.23       89.75     36.12 o 
  -9  22   2      121.51       88.91     61.06 o 
  -8  22   2      907.93      955.87     87.62 o 
  -7  22   2      178.46      161.75     34.85 o 
  -6  22   2      561.64      550.98     37.44 o 
  -5  22   2       20.70       49.26     21.14 o 
  -4  22   2      239.03      239.11     18.81 o 
  -3  22   2      238.99      232.15     13.53 o 
  -2  22   2      909.77      903.06     24.31 o 
  -1  22   2      156.71      158.21     15.57 o 
   0  22   2      234.05      293.94     17.78 o 
   1  22   2      156.40      135.57     16.03 o 
   2  22   2      908.81      889.63     21.60 o 
   3  22   2      239.64      248.76     12.55 o 
   4  22   2      238.90      248.93     16.23 o 
   5  22   2       20.86       26.14     24.45 o 
   6  22   2      561.97      555.83     37.07 o 
   7  22   2      178.06      180.37     54.18 o 
   8  22   2      907.57      935.03     61.70 o 
   9  22   2      121.73      166.19     40.79 o 
  -8  23   2      228.16      236.85     47.85 o 
  -7  23   2      316.92      339.43     40.79 o 
  -6  23   2      194.95      199.30     39.91 o 
  -5  23   2      162.23      228.89     26.15 o 
  -4  23   2       63.25       14.81     15.91 o 
  -3  23   2      172.68      180.33     13.34 o 
  -2  23   2       60.13       64.01     13.65 o 
  -1  23   2      511.62      463.73     22.39 o 
   0  23   2      170.95      173.32     17.15 o 
   1  23   2      510.46      518.61     22.56 o 
   2  23   2       60.38       62.61     12.69 o 
   3  23   2      173.37      179.44     13.68 o 
   4  23   2       63.18       49.14     13.96 o 
   5  23   2      162.43      234.32     25.59 o 
   6  23   2      194.61      263.20     31.59 o 
   7  23   2      316.97      347.61     40.23 o 
   8  23   2      227.92      224.12     39.39 o 
  -8  24   2      208.55      162.78     46.20 o 
  -7  24   2       26.32       35.40     34.02 o 
  -6  24   2      147.32      168.18     30.46 o 
  -5  24   2       23.80       32.89     23.05 o 
  -4  24   2       35.35       63.92     19.47 o 
  -3  24   2       66.61       80.27     12.84 o 
  -2  24   2      341.68      378.23     18.76 o 
  -1  24   2       41.59       44.69     15.81 o 
   0  24   2      283.26      364.66     20.75 o 
   1  24   2       41.59       38.09     14.67 o 
   2  24   2      341.47      351.15     18.92 o 
   3  24   2       66.54       43.01     16.41 o 
   4  24   2       35.16       93.41     14.62 o 
   5  24   2       23.71      -13.82     21.99 o 
   6  24   2      147.83      171.26     30.29 o 
   7  24   2       26.27       -5.52     40.70 o 
   8  24   2      208.22      211.51     74.26 o 
  -8  25   2       60.79       87.46     42.01 o 
  -7  25   2       90.12       67.56     39.47 o 
  -6  25   2       80.63       90.26     30.29 o 
  -5  25   2       43.87       55.54     23.29 o 
  -4  25   2       56.72       28.88     22.73 o 
  -3  25   2      153.16      144.90     14.24 o 
  -2  25   2      102.26       98.67     20.37 o 
  -1  25   2      195.02      215.84     19.60 o 
   0  25   2       58.03       75.64     18.18 o 
   1  25   2      195.54      159.60     19.45 o 
   2  25   2      102.20      115.83     18.72 o 
   3  25   2      153.30      136.16     16.70 o 
   4  25   2       56.69       42.64     14.67 o 
   5  25   2       44.10       66.67     25.34 o 
   6  25   2       80.59      129.81     30.54 o 
   7  25   2       90.06       60.30     40.24 o 
   8  25   2       60.71       88.73     40.79 o 
  -7  26   2       99.57      117.47     49.50 o 
  -6  26   2      155.54      110.47     49.06 o 
  -5  26   2      109.52      144.27     25.58 o 
  -4  26   2       31.45       14.17     22.49 o 
  -3  26   2        0.85       16.00     12.94 o 
  -2  26   2       11.32       -0.24     16.31 o 
  -1  26   2      176.55      183.77     20.78 o 
   0  26   2       80.48       99.80     18.11 o 
   1  26   2      176.48      232.29     20.15 o 
   2  26   2       11.40       -0.91     15.01 o 
   3  26   2        0.83       20.09     18.12 o 
   4  26   2       31.33       -4.69     17.27 o 
   5  26   2      109.61      135.58     27.23 o 
   6  26   2      155.60      166.35     47.16 o 
   7  26   2       99.73      117.32    102.31 o 
  -6  27   2      149.34      170.12     35.53 o 
  -5  27   2        9.70       -0.66     26.38 o 
  -4  27   2      296.38      304.00     32.08 o 
  -3  27   2       70.14       88.08     16.31 o 
  -2  27   2      736.17      729.87     33.17 o 
  -1  27   2      307.31      331.30     28.38 o 
   0  27   2       46.69       52.55     19.18 o 
   1  27   2      308.11      299.71     21.68 o 
   2  27   2      734.01      659.59     36.93 o 
   3  27   2       70.10       35.73     24.11 o 
   4  27   2      296.14      266.63     22.21 o 
   5  27   2        9.68        4.79     34.77 o 
   6  27   2      149.64      171.36     37.35 o 
  -6  28   2       83.94      117.20     62.71 o 
  -5  28   2      225.00      373.00     39.61 o 
  -4  28   2       95.58       70.70     28.74 o 
  -3  28   2      144.47      112.53     22.27 o 
  -2  28   2      126.51      164.73     20.36 o 
  -1  28   2        1.39       12.57     19.27 o 
   0  28   2       99.14       77.58     20.24 o 
   1  28   2        1.40       26.76     18.06 o 
   2  28   2      126.34      120.88     24.29 o 
   3  28   2      144.13      135.92     23.10 o 
   4  28   2       95.99       22.10     46.21 o 
   5  28   2      224.88      357.81     36.64 o 
   6  28   2       83.82      118.81     42.01 o 
  -5  29   2      154.34      171.75     39.35 o 
  -4  29   2       45.19       35.36     29.37 o 
  -3  29   2      237.47      236.24     24.63 o 
  -2  29   2       11.07       26.18     17.93 o 
  -1  29   2      154.81      121.51     21.85 o 
   0  29   2        3.75       29.47     19.96 o 
   1  29   2      154.44      132.32     20.38 o 
   2  29   2       11.06       28.97     18.60 o 
   3  29   2      237.83      259.29     25.32 o 
   4  29   2       45.12       20.90     30.09 o 
   5  29   2      154.26      151.15     37.24 o 
  -4  30   2       58.33       25.21     41.81 o 
  -3  30   2        4.22      -15.27     20.91 o 
  -2  30   2      284.40      237.08     21.22 o 
  -1  30   2       11.35        1.64     20.65 o 
   0  30   2       10.28       29.55     19.42 o 
   1  30   2       11.32       18.20     18.69 o 
   2  30   2      284.30      226.69     22.45 o 
   3  30   2        4.23       10.42     21.46 o 
   4  30   2       58.13        6.33     43.13 o 
  -3  31   2      152.28      142.87     26.84 o 
  -2  31   2       55.02       31.85     20.21 o 
  -1  31   2      361.98      364.07     25.39 o 
   0  31   2       57.82       44.61     20.06 o 
   1  31   2      361.58      379.43     25.99 o 
   2  31   2       54.98       40.03     21.59 o 
   3  31   2      152.02      174.18     29.12 o 
  -1  32   2       10.20        0.43     23.21 o 
   0  32   2       23.62       33.77     26.48 o 
   1  32   2       10.24       -0.96     25.94 o 
   1   0   3    21383.13    22183.00    287.68 o 
   2   0   3     4392.44     4510.68     89.31 o 
   3   0   3    16121.38    17156.62    335.36 o 
   4   0   3      157.61      246.26     17.83 o 
   5   0   3     3590.48     3866.02     79.36 o 
   6   0   3      284.46      345.71     16.36 o 
   7   0   3       96.17      101.24      8.46 o 
   8   0   3      694.76      646.35     19.09 o 
   9   0   3        1.99      -13.11     13.11 o 
  10   0   3      135.92       71.15     22.52 o 
  11   0   3        2.02       16.90     28.69 o 
  12   0   3       15.93       22.25     61.06 o 
 -12   1   3       64.91       66.83     33.00 o 
 -11   1   3       86.04      108.25     27.57 o 
 -10   1   3      183.66      155.42     33.52 o 
  -9   1   3      104.42      117.03     14.79 o 
  -8   1   3      815.58      779.56     21.75 o 
  -7   1   3     1088.84      960.63     23.36 o 
  -6   1   3       71.07       77.93      9.23 o 
  -5   1   3       53.98       34.02      8.76 o 
  -4   1   3      853.34      816.54     19.71 o 
  -3   1   3     7604.36     8187.22    149.48 o 
  -2   1   3     4515.73     4702.21     71.70 o 
  -1   1   3     1852.72     1887.67     25.52 o 
   0   1   3      141.23      139.28      4.58 o 
   1   1   3     1852.29     1894.75     26.99 o 
   2   1   3     4515.41     4674.95     86.08 o 
   3   1   3     7602.28     8233.20    164.19 o 
   4   1   3      853.41      837.75     21.90 o 
   5   1   3       54.12       36.80      6.46 o 
   6   1   3       71.41       74.77      6.87 o 
   7   1   3     1089.23      952.26     19.76 o 
   8   1   3      815.77      783.45     21.66 o 
   9   1   3      104.90      112.27     23.82 o 
  10   1   3      183.56      158.99     28.14 o 
  11   1   3       85.60       86.66     25.03 o 
  12   1   3       64.89       76.94     30.04 o 
 -12   2   3       90.18      122.71     44.55 o 
 -11   2   3       60.31       85.42     38.03 o 
 -10   2   3      524.62      482.34     35.60 o 
  -9   2   3      844.40      849.16     29.83 o 
  -8   2   3     1666.17     1494.42     41.73 o 
  -7   2   3     1096.04     1097.75     30.18 o 
  -6   2   3      809.14      821.76     23.66 o 
  -5   2   3     1274.16     1617.78     36.71 o 
  -4   2   3      878.26      817.34     18.84 o 
  -3   2   3     9320.63     9962.77    169.56 o 
  -2   2   3     6859.22     7300.52    117.24 o 
  -1   2   3     1025.79     1111.85     16.81 o 
   0   2   3      214.51      178.67      6.07 o 
   1   2   3     1026.36     1120.82     15.60 o 
   2   2   3     6863.02     7334.45    125.80 o 
   3   2   3     9323.19     9945.57    203.23 o 
   4   2   3      878.70      835.17     17.85 o 
   5   2   3     1275.29     1638.73     31.27 o 
   6   2   3      809.86      852.09     18.70 o 
   7   2   3     1097.57     1103.90     22.48 o 
   8   2   3     1667.68     1508.25     31.49 o 
   9   2   3      843.40      828.09     34.21 o 
  10   2   3      525.08      524.01     36.49 o 
  11   2   3       60.66       10.59     24.87 o 
  12   2   3       89.88      131.08     32.75 o 
 -12   3   3       78.61       62.71     33.00 o 
 -11   3   3       39.36       48.40     25.23 o 
 -10   3   3        7.12       16.77     20.36 o 
  -9   3   3      200.28      189.93     13.02 o 
  -8   3   3      852.94      832.33     26.27 o 
  -7   3   3      168.89      145.23      9.19 o 
  -6   3   3     2525.07     2280.51     43.21 o 
  -5   3   3      392.43      421.32     11.48 o 
  -4   3   3      303.53      347.55     10.90 o 
  -3   3   3     1217.76     1193.91     24.46 o 
  -2   3   3   117092.02   119723.20   1913.16 o 
  -1   3   3      611.31      631.84     20.56 o 
   0   3   3    83813.27    86321.94   1086.41 o 
   1   3   3      609.84      631.90     19.39 o 
   2   3   3   117101.13   122981.36   2052.55 o 
   3   3   3     1220.13     1226.67     26.31 o 
   4   3   3      306.57      390.30     15.54 o 
   5   3   3      393.61      425.94     13.72 o 
   6   3   3     2525.33     2306.68     46.82 o 
   7   3   3      168.76      149.26     11.12 o 
   8   3   3      853.15      815.07     20.89 o 
   9   3   3      200.49      219.45     19.04 o 
  10   3   3        7.09        5.95     41.85 o 
  11   3   3       39.36       26.14     25.06 o 
  12   3   3       78.61       47.30     72.61 o 
 -12   4   3      147.36      148.51     39.60 o 
 -11   4   3      316.43      293.29     52.79 o 
 -10   4   3      280.98      303.25     69.92 o 
  -9   4   3      612.60      594.08     21.69 o 
  -8   4   3      211.46      215.99     11.31 o 
  -7   4   3     1027.92      966.96     22.92 o 
  -6   4   3      278.25      324.95     13.44 o 
  -5   4   3      437.43      313.47     10.47 o 
  -4   4   3     3850.20     4194.90     70.09 o 
  -3   4   3      563.13      745.48     17.12 o 
  -2   4   3    10236.57    10848.09    157.11 o 
  -1   4   3     1036.55     1240.36     19.23 o 
   0   4   3     4113.91     3952.44     64.23 o 
   1   4   3     1038.01     1206.79     18.14 o 
   2   4   3    10233.74    10832.94    187.69 o 
   3   4   3      563.38      715.21     17.70 o 
   4   4   3     3848.71     4143.42     69.94 o 
   5   4   3      438.11      309.33     12.55 o 
   6   4   3      278.20      362.79     11.84 o 
   7   4   3     1025.14      970.20     22.34 o 
   8   4   3      211.13      226.98     14.80 o 
   9   4   3      613.94      613.17     23.88 o 
  10   4   3      281.01      321.21     30.07 o 
  11   4   3      315.69      307.96     50.81 o 
  12   4   3      147.45       73.22     32.16 o 
 -12   5   3       19.66      -16.50     33.00 o 
 -11   5   3      190.17      157.27     29.85 o 
 -10   5   3       92.53       46.85     42.63 o 
  -9   5   3      112.49      128.09     16.60 o 
  -8   5   3       93.41       68.48      8.44 o 
  -7   5   3      431.48      409.74     14.25 o 
  -6   5   3      561.79      535.53     16.49 o 
  -5   5   3      362.19      421.63     11.56 o 
  -4   5   3     4332.02     4195.45     61.80 o 
  -3   5   3     2838.38     2600.97     43.33 o 
  -2   5   3    14779.21    14666.26    213.93 o 
  -1   5   3     2150.07     2363.55     32.14 o 
   0   5   3    12851.52    13086.21    238.14 o 
   1   5   3     2148.07     2392.41     34.67 o 
   2   5   3    14779.16    14477.90    240.26 o 
   3   5   3     2839.87     2612.04     46.27 o 
   4   5   3     4329.43     4238.79     70.72 o 
   5   5   3      363.51      437.87     12.79 o 
   6   5   3      561.98      589.26     17.31 o 
   7   5   3      431.04      401.34     15.09 o 
   8   5   3       93.77       90.77      9.98 o 
   9   5   3      112.53      112.96     14.03 o 
  10   5   3       92.72      107.44     18.10 o 
  11   5   3      190.78      176.56     29.85 o 
  12   5   3       19.72       56.69     34.65 o 
 -12   6   3       24.83      -33.00     33.00 o 
 -11   6   3       72.99       66.85     68.65 o 
 -10   6   3       78.14       46.23     31.90 o 
  -9   6   3       98.31       94.44     15.31 o 
  -8   6   3      284.18      268.88     13.80 o 
  -7   6   3      447.41      504.58     14.85 o 
  -6   6   3      661.92      792.44     18.67 o 
  -5   6   3     2139.89     2257.18     38.24 o 
  -4   6   3     1081.53     1177.03     21.24 o 
  -3   6   3     5602.79     5476.20     71.98 o 
  -2   6   3    14547.40    16092.35    280.39 o 
  -1   6   3     8847.56     9010.87    114.10 o 
   0   6   3     5772.38     6140.30    101.68 o 
   1   6   3     8846.66     9101.74    127.62 o 
   2   6   3    14544.89    16044.33    265.57 o 
   3   6   3     5602.08     5429.72     86.88 o 
   4   6   3     1084.33     1157.25     25.14 o 
   5   6   3     2140.20     2240.68     40.73 o 
   6   6   3      663.29      773.92     21.43 o 
   7   6   3      446.85      479.79     15.97 o 
   8   6   3      283.80      264.18     12.82 o 
   9   6   3       98.25      136.65     21.82 o 
  10   6   3       78.39       78.69     18.10 o 
  11   6   3       73.15       90.56     23.34 o 
  12   6   3       24.85       23.10     36.30 o 
 -12   7   3       31.82       99.01     36.30 o 
 -11   7   3       79.90      128.20     29.61 o 
 -10   7   3       22.56       45.73     25.03 o 
  -9   7   3      178.06      135.63     33.44 o 
  -8   7   3        3.76       10.69      9.76 o 
  -7   7   3      425.23      398.37     14.42 o 
  -6   7   3      401.75      380.15     17.40 o 
  -5   7   3       98.71       98.31      7.27 o 
  -4   7   3      958.52      950.41     18.10 o 
  -3   7   3      952.30     1052.98     17.46 o 
  -2   7   3     2669.43     2777.48     51.55 o 
  -1   7   3     3086.57     3465.34     47.06 o 
   0   7   3        6.32       -4.39      4.39 o 
   1   7   3     3085.84     3457.58     47.58 o 
   2   7   3     2670.07     2771.19     41.82 o 
   3   7   3      952.31     1045.19     21.51 o 
   4   7   3      960.52      938.45     20.03 o 
   5   7   3       98.96       98.63      8.41 o 
   6   7   3      402.33      358.25     13.91 o 
   7   7   3      424.38      419.12     15.34 o 
   8   7   3        3.87        0.56      9.59 o 
   9   7   3      177.45      164.78     20.96 o 
  10   7   3       22.48        1.67     17.63 o 
  11   7   3       79.52       80.09     20.81 o 
  12   7   3       31.79       29.70     36.30 o 
 -12   8   3      187.81      323.43     46.20 o 
 -11   8   3       16.12       32.39     42.15 o 
 -10   8   3      272.84      267.91     33.82 o 
  -9   8   3      286.71      296.93     22.62 o 
  -8   8   3      111.59      103.99     11.57 o 
  -7   8   3     1123.15     1098.17     28.92 o 
  -6   8   3      412.34      414.82     15.58 o 
  -5   8   3      419.54      475.76     13.76 o 
  -4   8   3      599.30      710.81     23.85 o 
  -3   8   3      630.66      682.27     20.35 o 
  -2   8   3     3756.20     3587.54     46.59 o 
  -1   8   3     4782.65     4895.62     66.06 o 
   0   8   3       35.74       39.26      6.18 o 
   1   8   3     4783.28     4818.74     68.89 o 
   2   8   3     3756.79     3604.16     49.91 o 
   3   8   3      628.94      689.93     14.91 o 
   4   8   3      598.23      736.11     38.28 o 
   5   8   3      419.07      443.74     14.49 o 
   6   8   3      413.53      441.87     14.93 o 
   7   8   3     1124.57     1088.92     26.67 o 
   8   8   3      112.30      103.28     11.69 o 
   9   8   3      286.58      279.98     22.58 o 
  10   8   3      272.17      254.36     23.84 o 
  11   8   3       16.18       13.67     21.04 o 
  12   8   3      187.39      171.26     28.00 o 
 -12   9   3       20.30        9.90     36.30 o 
 -11   9   3        4.71       -9.81     29.61 o 
 -10   9   3       27.57        4.00     23.34 o 
  -9   9   3        2.50      -19.00     31.92 o 
  -8   9   3       34.69       29.86     11.40 o 
  -7   9   3       57.94       49.92     12.78 o 
  -6   9   3     3508.54     3487.50     65.06 o 
  -5   9   3     2592.94     2426.89     40.48 o 
  -4   9   3     7692.26     7151.62    104.62 o 
  -3   9   3     2160.63     1773.96     28.01 o 
  -2   9   3     9530.22     9277.05    113.09 o 
  -1   9   3      657.48      835.86     14.42 o 
   0   9   3     3668.56     4058.50     57.09 o 
   1   9   3      655.36      817.00     15.46 o 
   2   9   3     9530.16     9278.54    120.71 o 
   3   9   3     2163.04     1783.31     25.62 o 
   4   9   3     7692.82     7203.72    106.67 o 
   5   9   3     2594.97     2435.90     42.93 o 
   6   9   3     3509.23     3448.53     61.63 o 
   7   9   3       57.84       59.64     11.03 o 
   8   9   3       34.30       22.69     12.94 o 
   9   9   3        2.45        6.55     17.59 o 
  10   9   3       27.69       38.40     33.94 o 
  11   9   3        4.69       39.48     22.12 o 
  12   9   3       20.33       41.96     24.42 o 
 -12  10   3       49.73      132.01     42.90 o 
 -11  10   3      442.44      392.05     30.57 o 
 -10  10   3      177.66      170.07     23.94 o 
  -9  10   3      121.69       97.44     23.32 o 
  -8  10   3      115.65      117.17     14.75 o 
  -7  10   3      575.71      618.37     24.35 o 
  -6  10   3       19.20       26.32     11.57 o 
  -5  10   3     3318.34     3281.39     54.66 o 
  -4  10   3      444.44      463.70     13.12 o 
  -3  10   3      434.86      447.19     10.28 o 
  -2  10   3       46.81       72.44      5.66 o 
  -1  10   3     1817.35     1773.01     24.34 o 
   0  10   3       10.24       48.85      6.33 o 
   1  10   3     1818.46     1781.26     24.22 o 
   2  10   3       47.12       52.26      5.59 o 
   3  10   3      432.91      451.27     11.28 o 
   4  10   3      444.58      485.32     12.55 o 
   5  10   3     3320.12     3236.22     58.83 o 
   6  10   3       19.17       17.82     10.04 o 
   7  10   3      573.39      591.40     20.44 o 
   8  10   3      115.53      123.43     14.11 o 
   9  10   3      122.58      110.18     30.01 o 
  10  10   3      178.06      263.15     36.77 o 
  11  10   3      442.46      484.11     35.54 o 
  12  10   3       49.82       69.31     28.00 o 
 -11  11   3      174.27      202.90     26.81 o 
 -10  11   3       31.76       -6.86     20.86 o 
  -9  11   3       90.43       85.87     20.52 o 
  -8  11   3       40.51       41.83     15.50 o 
  -7  11   3      297.38      283.20     17.73 o 
  -6  11   3      108.97       92.26     11.92 o 
  -5  11   3     1130.94     1180.03     25.79 o 
  -4  11   3     1316.79     1297.49     25.51 o 
  -3  11   3     8181.26     7924.24     98.12 o 
  -2  11   3      543.47      489.46     11.32 o 
  -1  11   3      667.90      597.21     11.07 o 
   0  11   3       73.63      113.96     11.96 o 
   1  11   3      669.40      604.93     11.30 o 
   2  11   3      544.17      473.17      9.19 o 
   3  11   3     8184.03     7935.94    101.63 o 
   4  11   3     1316.25     1322.81     25.71 o 
   5  11   3     1130.86     1130.95     26.35 o 
   6  11   3      109.33       77.02     11.86 o 
   7  11   3      296.42      267.26     18.07 o 
   8  11   3       40.37       41.42     17.24 o 
   9  11   3       91.05      102.58     22.90 o 
  10  11   3       31.86       19.04     22.12 o 
  11  11   3      174.77      233.14     31.44 o 
 -11  12   3       42.44       40.59     38.35 o 
 -10  12   3       45.14       51.21     21.95 o 
  -9  12   3       72.52       73.93     23.43 o 
  -8  12   3      333.16      310.31     26.68 o 
  -7  12   3       43.20       53.18     16.68 o 
  -6  12   3     2209.03     2186.07     55.02 o 
  -5  12   3     1478.85     1357.57     29.58 o 
  -4  12   3      526.13      471.13     15.34 o 
  -3  12   3     2119.10     1967.63     37.26 o 
  -2  12   3      793.52      949.21     16.64 o 
  -1  12   3      190.07      191.59      6.96 o 
   0  12   3       10.86        1.87      5.67 o 
   1  12   3      189.79      195.93      6.82 o 
   2  12   3      792.31      930.83     14.53 o 
   3  12   3     2117.65     2021.66     27.22 o 
   4  12   3      526.89      479.07     13.44 o 
   5  12   3     1480.68     1396.11     30.21 o 
   6  12   3     2208.97     2182.66     53.71 o 
   7  12   3       43.60       50.52     14.31 o 
   8  12   3      332.73      308.06     25.63 o 
   9  12   3       72.36       76.30     33.54 o 
  10  12   3       45.16       21.61     56.43 o 
  11  12   3       42.39        6.60     25.67 o 
 -11  13   3      181.71      195.45     32.67 o 
 -10  13   3      148.76      195.71     42.24 o 
  -9  13   3       56.09       94.48     23.50 o 
  -8  13   3      108.06       81.36     21.72 o 
  -7  13   3      338.93      381.22     24.91 o 
  -6  13   3      198.34      184.71     16.37 o 
  -5  13   3      138.90      129.45     12.20 o 
  -4  13   3       25.50       37.34      8.77 o 
  -3  13   3     2377.93     2329.94     31.55 o 
  -2  13   3      784.98      763.30     14.78 o 
  -1  13   3     2586.83     2550.81     36.96 o 
   0  13   3      431.18      376.48      9.57 o 
   1  13   3     2586.68     2542.48     48.94 o 
   2  13   3      785.21      739.19     13.50 o 
   3  13   3     2378.64     2339.68     32.19 o 
   4  13   3       25.36       43.96      8.90 o 
   5  13   3      139.01      156.61     13.42 o 
   6  13   3      197.91      169.80     17.17 o 
   7  13   3      339.41      352.38     21.94 o 
   8  13   3      108.66      105.03     22.59 o 
   9  13   3       56.09       55.61     31.00 o 
  10  13   3      148.90      212.91     29.22 o 
  11  13   3      181.16      166.44     31.44 o 
 -11  14   3        6.77      -12.93     27.71 o 
 -10  14   3      165.25      191.40     53.68 o 
  -9  14   3       14.69        1.68     22.76 o 
  -8  14   3      334.94      353.56     30.20 o 
  -7  14   3      116.16      150.66     16.73 o 
  -6  14   3      306.90      263.21     20.38 o 
  -5  14   3      283.79      330.11     15.55 o 
  -4  14   3      203.62      214.38     13.85 o 
  -3  14   3      153.63      142.83      8.30 o 
  -2  14   3     2400.38     2338.53     34.47 o 
  -1  14   3     1164.56     1230.82     19.54 o 
   0  14   3      688.82      843.32     29.45 o 
   1  14   3     1164.54     1255.19     19.57 o 
   2  14   3     2401.30     2327.14     31.20 o 
   3  14   3      153.13      150.35      7.56 o 
   4  14   3      204.20      223.39     12.43 o 
   5  14   3      284.22      315.76     15.64 o 
   6  14   3      306.66      262.93     16.87 o 
   7  14   3      116.57      111.11     23.87 o 
   8  14   3      335.32      366.14     43.52 o 
   9  14   3       14.69       11.26     23.92 o 
  10  14   3      165.62      211.27     33.46 o 
  11  14   3        6.81       -9.18     26.76 o 
 -11  15   3       56.31       63.68     31.44 o 
 -10  15   3       67.06       69.42     27.99 o 
  -9  15   3      160.18      168.25     27.01 o 
  -8  15   3       67.79       65.51     31.00 o 
  -7  15   3      130.94      152.07     35.25 o 
  -6  15   3       44.40       22.36     14.55 o 
  -5  15   3      441.32      412.05     20.04 o 
  -4  15   3      975.15      978.08     20.49 o 
  -3  15   3      598.76      589.56     13.58 o 
  -2  15   3     5010.80     4935.71     67.50 o 
  -1  15   3     1950.81     1909.85     29.67 o 
   0  15   3     1142.35     1039.24     16.67 o 
   1  15   3     1950.79     1887.14     27.23 o 
   2  15   3     5010.59     4928.09     61.29 o 
   3  15   3      599.48      614.53     13.72 o 
   4  15   3      972.62      975.84     26.31 o 
   5  15   3      440.56      419.70     18.92 o 
   6  15   3       44.78        7.94     20.27 o 
   7  15   3      131.42      130.98     24.61 o 
   8  15   3       68.13       42.45     37.45 o 
   9  15   3      160.46      100.61     27.57 o 
  10  15   3       67.15       56.44     29.05 o 
  11  15   3       56.24       68.33     31.44 o 
 -10  16   3       36.04       33.47     27.78 o 
  -9  16   3      718.78      781.57     45.29 o 
  -8  16   3        1.21        3.16     23.56 o 
  -7  16   3      643.65      563.25     37.09 o 
  -6  16   3      120.18      109.08     15.35 o 
  -5  16   3      663.66      654.67     25.88 o 
  -4  16   3      124.14      119.03     10.63 o 
  -3  16   3      483.60      515.54     13.23 o 
  -2  16   3      361.19      381.68     11.94 o 
  -1  16   3      223.84      241.10     10.52 o 
   0  16   3      402.18      399.52     15.13 o 
   1  16   3      224.55      253.09     10.21 o 
   2  16   3      362.01      367.83     10.76 o 
   3  16   3      484.34      498.03     13.24 o 
   4  16   3      124.51      119.81     13.64 o 
   5  16   3      664.63      675.24     24.62 o 
   6  16   3      119.97      111.34     16.73 o 
   7  16   3      641.61      634.16     30.26 o 
   8  16   3        1.18       -2.93     22.76 o 
   9  16   3      719.99      733.25     46.17 o 
  10  16   3       36.13       66.31     29.05 o 
 -10  17   3       61.70      113.12     33.78 o 
  -9  17   3       98.62      144.87     31.07 o 
  -8  17   3      317.41      323.26     63.75 o 
  -7  17   3      194.70      201.09     28.17 o 
  -6  17   3       74.12       86.13     15.51 o 
  -5  17   3       35.55       47.43     15.41 o 
  -4  17   3        1.16        4.58     10.23 o 
  -3  17   3      288.89      268.79     10.55 o 
  -2  17   3      105.55      102.97      9.49 o 
  -1  17   3      180.28      179.59     10.50 o 
   0  17   3       44.50       45.32      8.42 o 
   1  17   3      180.64      186.43     10.25 o 
   2  17   3      105.12      117.97      8.63 o 
   3  17   3      288.16      287.83     11.07 o 
   4  17   3        1.22        1.91      8.94 o 
   5  17   3       35.19       46.08     13.40 o 
   6  17   3       74.56       70.86     16.73 o 
   7  17   3      193.95      147.05     33.02 o 
   8  17   3      317.25      367.92     36.93 o 
   9  17   3       98.65       63.48     29.05 o 
  10  17   3       61.80      119.15     33.78 o 
 -10  18   3       30.40       73.40     33.78 o 
  -9  18   3      229.92      203.34     33.77 o 
  -8  18   3        9.62       -8.04     37.00 o 
  -7  18   3      123.22      159.30     28.17 o 
  -6  18   3       85.39       69.14     19.20 o 
  -5  18   3       43.87       37.41     18.53 o 
  -4  18   3      149.07      137.57     13.52 o 
  -3  18   3      435.81      372.20     15.65 o 
  -2  18   3      651.94      664.20     17.33 o 
  -1  18   3     1452.97     1483.21     26.46 o 
   0  18   3     1951.47     1835.65     34.04 o 
   1  18   3     1452.01     1470.77     25.88 o 
   2  18   3      652.50      648.17     15.34 o 
   3  18   3      434.36      419.31     13.10 o 
   4  18   3      148.48      125.91     12.00 o 
   5  18   3       44.26       64.45     19.54 o 
   6  18   3       85.07       43.22     20.33 o 
   7  18   3      123.30      106.73     27.57 o 
   8  18   3        9.63       -4.40     28.52 o 
   9  18   3      229.86      248.49     60.90 o 
  10  18   3       30.40      -28.05     32.67 o 
 -10  19   3      104.86      116.89     36.12 o 
  -9  19   3       61.98       37.49     38.40 o 
  -8  19   3        7.74       18.86     26.13 o 
  -7  19   3       62.33       81.96     28.85 o 
  -6  19   3       32.97       42.79     21.44 o 
  -5  19   3       58.75       43.12     18.79 o 
  -4  19   3       41.70       50.80     12.46 o 
  -3  19   3      388.81      382.95     13.86 o 
  -2  19   3      165.41      185.21     11.71 o 
  -1  19   3      929.12      977.40     30.97 o 
   0  19   3      681.02      618.18     19.34 o 
   1  19   3      929.04      928.16     20.50 o 
   2  19   3      165.81      170.78     10.47 o 
   3  19   3      388.22      385.21     15.95 o 
   4  19   3       42.00       47.94     10.32 o 
   5  19   3       58.55       43.32     31.97 o 
   6  19   3       33.25       30.66     24.57 o 
   7  19   3       62.09       51.43     27.57 o 
   8  19   3        7.87       14.34     44.61 o 
   9  19   3       62.08      123.36     32.04 o 
  10  19   3      104.85      156.14     85.81 o 
  -9  20   3       33.76       31.35     32.67 o 
  -8  20   3       99.15      129.76     67.43 o 
  -7  20   3       84.37      112.64     30.20 o 
  -6  20   3      205.19      248.01     29.52 o 
  -5  20   3       14.19       30.21     18.66 o 
  -4  20   3      323.16      357.75     17.74 o 
  -3  20   3      245.51      227.18     12.41 o 
  -2  20   3      152.40      140.50     11.67 o 
  -1  20   3      591.76      594.53     20.51 o 
   0  20   3      100.81      104.47     13.26 o 
   1  20   3      591.89      593.66     18.04 o 
   2  20   3      152.45      146.60     10.99 o 
   3  20   3      245.27      232.50     12.18 o 
   4  20   3      323.56      302.40     14.65 o 
   5  20   3       14.25        5.25     17.59 o 
   6  20   3      205.61      209.06     26.88 o 
   7  20   3       84.12       75.30     29.28 o 
   8  20   3       99.46      121.17     32.02 o 
   9  20   3       33.84        5.25     29.05 o 
  -9  21   3        2.48       68.77     36.12 o 
  -8  21   3      383.11      319.05     40.20 o 
  -7  21   3      210.23      238.34     34.02 o 
  -6  21   3      268.49      313.66     27.41 o 
  -5  21   3       58.87       70.75     21.17 o 
  -4  21   3      293.97      282.50     17.02 o 
  -3  21   3       43.69       51.17     10.22 o 
  -2  21   3     2276.94     2238.91     41.44 o 
  -1  21   3     4291.98     4237.73     81.30 o 
   0  21   3     1924.68     1888.49     40.92 o 
   1  21   3     4290.49     4208.64     85.48 o 
   2  21   3     2278.63     2217.28     35.75 o 
   3  21   3       42.95       64.20     10.55 o 
   4  21   3      293.80      309.86     16.89 o 
   5  21   3       58.39       52.09     25.81 o 
   6  21   3      268.24      217.94     34.77 o 
   7  21   3      210.17      218.04     34.02 o 
   8  21   3      383.05      382.88     45.88 o 
   9  21   3        2.44      -46.82     61.06 o 
  -9  22   3      335.22      335.64     46.67 o 
  -8  22   3       73.24       65.66     34.02 o 
  -7  22   3      319.65      423.83     46.22 o 
  -6  22   3       86.08       62.15     25.53 o 
  -5  22   3      350.59      376.30     30.36 o 
  -4  22   3      127.14      128.28     17.06 o 
  -3  22   3      350.53      322.81     14.63 o 
  -2  22   3      275.35      294.95     15.42 o 
  -1  22   3      122.37      143.10     15.07 o 
   0  22   3      535.68      485.43     22.09 o 
   1  22   3      122.60      135.35     15.43 o 
   2  22   3      275.13      292.49     13.91 o 
   3  22   3      351.52      333.72     14.43 o 
   4  22   3      127.01      128.88     14.50 o 
   5  22   3      351.19      378.82     29.96 o 
   6  22   3       85.66       29.15     24.59 o 
   7  22   3      318.97      378.72     39.70 o 
   8  22   3       73.22       71.98     48.08 o 
   9  22   3      336.17      305.12     45.46 o 
  -8  23   3      260.06      319.99     45.46 o 
  -7  23   3      140.74      142.82     36.01 o 
  -6  23   3      244.91      248.20     31.17 o 
  -5  23   3       47.33       42.04     22.05 o 
  -4  23   3      250.22      245.28     22.42 o 
  -3  23   3       95.33       69.61     13.47 o 
  -2  23   3       75.23       97.27     13.47 o 
  -1  23   3      334.94      320.84     20.08 o 
   0  23   3     2357.46     2256.15     81.76 o 
   1  23   3      335.55      341.90     20.06 o 
   2  23   3       74.92       70.95     16.34 o 
   3  23   3       94.95       72.55     13.17 o 
   4  23   3      249.29      213.69     15.70 o 
   5  23   3       47.07       53.20     23.72 o 
   6  23   3      245.24      264.95     31.31 o 
   7  23   3      140.57      150.41     34.85 o 
   8  23   3      260.17      233.13     49.29 o 
  -8  24   3        7.92      -33.22     34.77 o 
  -7  24   3       42.62       68.24     35.47 o 
  -6  24   3      128.48      134.87     29.89 o 
  -5  24   3      197.04      192.86     24.32 o 
  -4  24   3       75.74      136.02     21.14 o 
  -3  24   3       51.04       53.30     14.20 o 
  -2  24   3      260.45      263.68     17.46 o 
  -1  24   3      171.51      183.94     18.10 o 
   0  24   3     1070.76     1050.51     43.52 o 
   1  24   3      170.89      205.38     17.01 o 
   2  24   3      260.31      296.50     18.29 o 
   3  24   3       50.92       45.18     13.49 o 
   4  24   3       75.61       97.73     14.87 o 
   5  24   3      197.22      129.45     25.62 o 
   6  24   3      128.39      121.62     29.55 o 
   7  24   3       42.39      -28.38     30.86 o 
   8  24   3        7.94        8.52     42.90 o 
  -7  25   3       25.43       47.85     39.67 o 
  -6  25   3      342.05      336.94     48.20 o 
  -5  25   3       12.62      -20.99     21.51 o 
  -4  25   3      145.50      132.73     25.25 o 
  -3  25   3        1.78      -11.10     13.81 o 
  -2  25   3      119.43      136.76     17.99 o 
  -1  25   3        4.03       24.71     16.23 o 
   0  25   3        6.34       -0.34     16.00 o 
   1  25   3        4.04       25.52     15.17 o 
   2  25   3      118.99      131.50     17.50 o 
   3  25   3        1.75       -5.86     15.96 o 
   4  25   3      145.60      164.77     17.49 o 
   5  25   3       12.77       50.49     23.75 o 
   6  25   3      342.49      390.92     37.63 o 
   7  25   3       25.40       21.20     31.84 o 
  -7  26   3       79.26      127.06     42.01 o 
  -6  26   3       46.31       49.28     30.79 o 
  -5  26   3       94.43      104.23     24.79 o 
  -4  26   3      119.27      108.67     25.14 o 
  -3  26   3       38.57       42.36     14.66 o 
  -2  26   3       30.31       30.28     17.03 o 
  -1  26   3       32.21       33.84     17.95 o 
   0  26   3      285.52      299.67     22.42 o 
   1  26   3       32.29       19.65     16.44 o 
   2  26   3       30.40       36.10     16.89 o 
   3  26   3       38.58       34.22     18.90 o 
   4  26   3      119.29      115.00     17.45 o 
   5  26   3       94.70       97.87     28.30 o 
   6  26   3       46.41       85.68     45.92 o 
   7  26   3       79.18       74.26     39.67 o 
  -6  27   3       65.21       93.76     34.90 o 
  -5  27   3      148.05      126.35     29.71 o 
  -4  27   3       62.19       35.82     30.99 o 
  -3  27   3      182.10      213.82     17.78 o 
  -2  27   3       88.44       55.15     18.82 o 
  -1  27   3      350.32      321.69     23.67 o 
   0  27   3      279.16      253.19     21.33 o 
   1  27   3      350.51      337.84     22.28 o 
   2  27   3       88.46       97.05     18.63 o 
   3  27   3      182.73      198.36     21.83 o 
   4  27   3       61.93       67.47     18.79 o 
   5  27   3      148.47      193.11     30.93 o 
   6  27   3       65.28      115.28     35.84 o 
  -6  28   3       56.78       18.01     40.79 o 
  -5  28   3      144.63      151.56     30.75 o 
  -4  28   3       99.88       90.45     27.39 o 
  -3  28   3       65.74       64.14     15.97 o 
  -2  28   3       40.13       80.15     21.35 o 
  -1  28   3      175.51      159.04     22.14 o 
   0  28   3       92.69       96.73     24.46 o 
   1  28   3      175.71      207.24     20.91 o 
   2  28   3       40.21       32.08     18.27 o 
   3  28   3       65.62       67.12     20.56 o 
   4  28   3      100.24      102.19     24.01 o 
   5  28   3      144.58      153.15     56.30 o 
   6  28   3       56.51       91.69     43.13 o 
  -5  29   3       20.54      -21.45     34.90 o 
  -4  29   3      251.03      290.82     39.35 o 
  -3  29   3        3.28       -8.54     21.22 o 
  -2  29   3      189.80      203.68     21.84 o 
  -1  29   3      206.24      214.80     23.11 o 
   0  29   3      694.63      594.02     28.07 o 
   1  29   3      206.41      193.72     20.33 o 
   2  29   3      190.17      183.06     21.23 o 
   3  29   3        3.29       -0.79     21.15 o 
   4  29   3      250.85      258.72     36.64 o 
   5  29   3       20.51       18.73     34.19 o 
  -4  30   3       82.43       37.00     49.50 o 
  -3  30   3       56.37       88.49     22.84 o 
  -2  30   3       27.50       40.08     18.62 o 
  -1  30   3       16.96       32.93     19.91 o 
   0  30   3      210.19      188.59     21.99 o 
   1  30   3       16.89       -6.29     19.98 o 
   2  30   3       27.51       25.40     19.15 o 
   3  30   3       56.54       87.77     22.92 o 
   4  30   3       82.55       77.99     44.16 o 
  -3  31   3       45.42       41.78     37.41 o 
  -2  31   3       25.73       10.16     18.20 o 
  -1  31   3       15.14        1.42     19.62 o 
   0  31   3        1.69       -1.32     19.59 o 
   1  31   3       15.20      -20.37     20.37 o 
   2  31   3       25.78        9.02     21.27 o 
   3  31   3       45.37       70.90     26.85 o 
  -1  32   3      112.73       68.53     25.93 o 
   0  32   3       15.09       27.59     25.20 o 
   1  32   3      112.78      104.81     39.85 o 
   0   0   4   100770.98   100643.98   1683.00 o 
   1   0   4      399.23      615.14     15.74 o 
   2   0   4   112705.34   120802.43   1791.08 o 
   3   0   4      424.30      433.20     12.70 o 
   4   0   4       52.98       67.02     10.07 o 
   5   0   4      424.82      315.42     16.66 o 
   6   0   4     4827.62     4350.20     90.33 o 
   7   0   4        9.35       21.25     10.34 o 
   8   0   4      549.50      590.07     21.65 o 
   9   0   4       18.61       23.99     14.94 o 
  10   0   4       11.18       11.80     39.22 o 
  11   0   4        5.20       52.92     25.23 o 
  12   0   4      168.91      178.43     51.15 o 
 -12   1   4       96.55       84.71     32.47 o 
 -11   1   4       47.35       41.15     25.55 o 
 -10   1   4      368.20      367.93     31.87 o 
  -9   1   4      537.76      531.46     24.07 o 
  -8   1   4     1397.24     1282.97     34.40 o 
  -7   1   4      711.94      741.34     23.73 o 
  -6   1   4     1731.07     1723.70     40.10 o 
  -5   1   4     1456.39     1704.84     36.11 o 
  -4   1   4     1427.06     1437.72     31.17 o 
  -3   1   4     1633.93     1964.56     36.92 o 
  -2   1   4     8752.06     9004.99    130.11 o 
  -1   1   4     2249.41     2257.24     26.47 o 
   0   1   4     1082.78     1214.75     14.52 o 
   1   1   4     2250.06     2239.91     32.47 o 
   2   1   4     8752.18     9119.31    164.60 o 
   3   1   4     1637.15     2032.60     36.74 o 
   4   1   4     1426.86     1492.57     34.44 o 
   5   1   4     1457.25     1732.06     36.22 o 
   6   1   4     1729.34     1721.68     40.10 o 
   7   1   4      714.46      761.87     23.66 o 
   8   1   4     1397.20     1258.80     34.16 o 
   9   1   4      536.73      545.69     24.99 o 
  10   1   4      367.96      338.96     31.32 o 
  11   1   4       47.66       28.66     25.06 o 
  12   1   4       96.21       38.43     29.80 o 
 -12   2   4       30.64        6.19     36.30 o 
 -11   2   4      285.95      248.90     63.33 o 
 -10   2   4       45.31       55.40     24.46 o 
  -9   2   4      277.03      272.87     18.53 o 
  -8   2   4      123.67      109.42     14.68 o 
  -7   2   4     1499.28     1302.37     34.06 o 
  -6   2   4      129.91      125.16     10.21 o 
  -5   2   4     1706.07     1478.64     32.60 o 
  -4   2   4      459.73      458.80     13.55 o 
  -3   2   4     2121.35     1943.02     34.12 o 
  -2   2   4      109.30      117.23      7.15 o 
  -1   2   4      351.76      373.50      7.85 o 
   0   2   4      307.75      255.81      5.18 o 
   1   2   4      351.51      376.91      8.40 o 
   2   2   4      109.15      115.07     11.23 o 
   3   2   4     2120.37     1958.18     43.27 o 
   4   2   4      459.49      455.66     13.74 o 
   5   2   4     1705.10     1523.74     32.60 o 
   6   2   4      129.53      105.39      8.34 o 
   7   2   4     1500.24     1310.05     27.91 o 
   8   2   4      123.93      131.09     13.46 o 
   9   2   4      275.68      289.59     18.53 o 
  10   2   4       45.25       21.18     22.32 o 
  11   2   4      285.48      299.79     32.55 o 
  12   2   4       30.64       72.81     30.04 o 
 -12   3   4       42.82       26.40     33.00 o 
 -11   3   4      110.68      118.18     27.76 o 
 -10   3   4      155.95      159.01     28.15 o 
  -9   3   4       68.98       39.12     14.97 o 
  -8   3   4      468.23      470.82     20.08 o 
  -7   3   4     1443.24     1413.82     35.50 o 
  -6   3   4       94.55      108.85     10.97 o 
  -5   3   4      130.87      171.24     10.98 o 
  -4   3   4     2531.07     2567.11     44.37 o 
  -3   3   4     1581.37     1763.21     31.61 o 
  -2   3   4     3746.43     3704.07     55.19 o 
  -1   3   4    36167.32    37141.14    483.16 o 
   0   3   4      874.58      916.18     15.05 o 
   1   3   4    36163.32    37146.09    508.62 o 
   2   3   4     3747.58     3804.06     89.86 o 
   3   3   4     1577.58     1773.19     34.46 o 
   4   3   4     2534.50     2563.16     51.14 o 
   5   3   4      129.97      156.73     11.45 o 
   6   3   4       95.14      126.85     16.48 o 
   7   3   4     1443.24     1409.23     32.23 o 
   8   3   4      468.73      449.39     15.17 o 
   9   3   4       68.70       92.58     25.25 o 
  10   3   4      156.04      154.17     26.71 o 
  11   3   4      110.84       83.38     27.16 o 
  12   3   4       42.95       39.40     30.04 o 
 -12   4   4       28.13       52.80     36.30 o 
 -11   4   4      319.02      370.24     36.49 o 
 -10   4   4        9.86       26.53     22.52 o 
  -9   4   4      242.60      283.69     25.07 o 
  -8   4   4      262.94      291.49     16.81 o 
  -7   4   4      373.10      385.31     13.44 o 
  -6   4   4      149.82      125.33     12.90 o 
  -5   4   4      698.50      678.78     16.15 o 
  -4   4   4      624.52      658.29     24.55 o 
  -3   4   4      793.26      790.66     16.99 o 
  -2   4   4     3649.38     3544.06     55.69 o 
  -1   4   4     3738.28     3954.00     54.34 o 
   0   4   4     6629.24     7253.17    100.22 o 
   1   4   4     3739.70     3805.73     54.89 o 
   2   4   4     3647.52     3550.69     56.51 o 
   3   4   4      792.83      779.70     17.39 o 
   4   4   4      623.57      658.44     19.00 o 
   5   4   4      699.42      679.34     15.13 o 
   6   4   4      149.25      156.50     14.68 o 
   7   4   4      373.04      369.77     13.20 o 
   8   4   4      262.07      263.78     12.10 o 
   9   4   4      243.59      261.88     16.37 o 
  10   4   4        9.72       53.80     45.66 o 
  11   4   4      319.04      395.70     41.93 o 
  12   4   4       28.21      118.81     32.47 o 
 -12   5   4       62.81      128.71     39.60 o 
 -11   5   4      106.14       85.73     27.37 o 
 -10   5   4      325.57      412.28     34.06 o 
  -9   5   4      512.09      462.56     23.79 o 
  -8   5   4      328.43      332.56     17.22 o 
  -7   5   4      944.05      948.69     22.82 o 
  -6   5   4      895.92      946.22     22.96 o 
  -5   5   4       95.96      117.07      7.99 o 
  -4   5   4     3334.20     3175.33     49.01 o 
  -3   5   4      346.00      404.67     13.03 o 
  -2   5   4    19029.11    18970.27    309.04 o 
  -1   5   4    10528.92    10726.93    129.14 o 
   0   5   4     6457.75     7601.42    115.26 o 
   1   5   4    10529.28    10763.99    145.00 o 
   2   5   4    19026.04    19110.67    296.74 o 
   3   5   4      346.89      412.17     24.73 o 
   4   5   4     3332.21     3120.87     54.28 o 
   5   5   4       96.23      122.80      7.81 o 
   6   5   4      896.31      944.96     27.97 o 
   7   5   4      943.36      899.63     22.55 o 
   8   5   4      327.98      332.37     14.57 o 
   9   5   4      512.64      451.71     22.05 o 
  10   5   4      325.12      339.86     23.84 o 
  11   5   4      105.78      120.95     29.61 o 
  12   5   4       62.76       33.00     33.00 o 
 -12   6   4       69.86       33.00     36.30 o 
 -11   6   4       36.15       51.42     27.35 o 
 -10   6   4      167.28      234.17     29.40 o 
  -9   6   4       58.59       44.81     15.96 o 
  -8   6   4       59.30       75.68      8.93 o 
  -7   6   4      352.45      328.69     13.79 o 
  -6   6   4     2240.17     2266.40     40.94 o 
  -5   6   4     1657.09     1486.10     28.12 o 
  -4   6   4      312.00      334.26      9.40 o 
  -3   6   4     4900.95     4445.60     60.19 o 
  -2   6   4    21518.25    21431.46    332.67 o 
  -1   6   4    12260.66    12563.29    156.66 o 
   0   6   4    10262.64    10334.62    147.56 o 
   1   6   4    12269.48    12429.38    178.31 o 
   2   6   4    21519.77    21609.17    352.53 o 
   3   6   4     4905.97     4507.70     69.04 o 
   4   6   4      316.13      347.70     11.06 o 
   5   6   4     1656.06     1479.56     28.96 o 
   6   6   4     2241.62     2225.12     46.33 o 
   7   6   4      351.98      329.16     13.35 o 
   8   6   4       58.80       75.68     10.25 o 
   9   6   4       58.50       61.64     15.97 o 
  10   6   4      167.18      187.17     21.23 o 
  11   6   4       36.20       67.04     30.04 o 
  12   6   4       69.71      125.41     39.60 o 
 -12   7   4       17.89       -3.30     36.30 o 
 -11   7   4      197.46      223.45     33.78 o 
 -10   7   4       36.46       15.25     24.68 o 
  -9   7   4       81.51       44.08     21.77 o 
  -8   7   4      274.27      282.74     12.34 o 
  -7   7   4      564.06      553.82     17.19 o 
  -6   7   4      204.89      202.88     10.73 o 
  -5   7   4     3271.06     3032.24     50.07 o 
  -4   7   4      358.49      512.01     17.25 o 
  -3   7   4     3455.78     3553.77     51.08 o 
  -2   7   4     1367.13     1554.69     27.63 o 
  -1   7   4     1179.61     1203.50     20.99 o 
   0   7   4       62.89       64.89      5.10 o 
   1   7   4     1180.64     1182.19     27.72 o 
   2   7   4     1367.11     1543.48     28.54 o 
   3   7   4     3455.91     3581.89     53.62 o 
   4   7   4      358.67      518.16     29.19 o 
   5   7   4     3266.73     2994.86     53.40 o 
   6   7   4      204.57      204.69     12.19 o 
   7   7   4      566.51      597.31     18.25 o 
   8   7   4      274.80      274.29     14.05 o 
   9   7   4       80.91       66.89     17.94 o 
  10   7   4       36.59       28.71     17.94 o 
  11   7   4      197.76      246.72     26.27 o 
  12   7   4       17.89        3.30     36.30 o 
 -12   8   4       42.60       19.80     36.30 o 
 -11   8   4      295.26      280.63     36.49 o 
 -10   8   4        0.54        3.04     17.40 o 
  -9   8   4       90.75      101.88     18.03 o 
  -8   8   4      185.73      178.95     13.00 o 
  -7   8   4     1560.27     1450.46     32.24 o 
  -6   8   4      425.84      436.98     15.17 o 
  -5   8   4      600.14      553.92     13.03 o 
  -4   8   4     3167.24     3099.96     45.52 o 
  -3   8   4      867.17     1000.73     20.99 o 
  -2   8   4     9334.59     8065.59    100.92 o 
  -1   8   4     3817.06     3868.36     50.70 o 
   0   8   4     1269.26     1295.75     36.45 o 
   1   8   4     3818.11     3806.17     54.77 o 
   2   8   4     9336.06     8125.62    104.02 o 
   3   8   4      868.26      993.45     19.70 o 
   4   8   4     3167.13     3106.74     48.42 o 
   5   8   4      598.53      539.19     15.53 o 
   6   8   4      425.57      422.66     14.99 o 
   7   8   4     1560.60     1424.55     32.32 o 
   8   8   4      185.93      198.67     13.01 o 
   9   8   4       90.26      102.85     19.21 o 
  10   8   4        0.53      -10.67     19.27 o 
  11   8   4      295.26      268.76     27.44 o 
  12   8   4       42.55       82.51     39.60 o 
 -12   9   4        2.76      -23.10     39.60 o 
 -11   9   4       28.71       13.58     29.61 o 
 -10   9   4       29.65        9.02     21.21 o 
  -9   9   4      137.40      119.75     26.20 o 
  -8   9   4      466.61      472.93     20.73 o 
  -7   9   4      251.16      298.87     16.99 o 
  -6   9   4     1331.21     1314.19     30.91 o 
  -5   9   4      141.29      163.46     12.76 o 
  -4   9   4      208.28      218.70      8.91 o 
  -3   9   4      902.33      979.75     17.60 o 
  -2   9   4      389.77      497.12     10.88 o 
  -1   9   4     1176.35     1333.93     18.34 o 
   0   9   4       92.54       86.20      5.68 o 
   1   9   4     1172.46     1316.93     19.39 o 
   2   9   4      390.86      500.47     16.20 o 
   3   9   4      899.22      936.35     16.07 o 
   4   9   4      208.69      200.90     11.33 o 
   5   9   4      139.95      179.78     10.63 o 
   6   9   4     1330.23     1364.64     29.38 o 
   7   9   4      252.18      267.60     15.57 o 
   8   9   4      467.25      472.51     20.24 o 
   9   9   4      137.32      165.36     22.12 o 
  10   9   4       29.47       21.98     21.52 o 
  11   9   4       28.75       53.06     23.15 o 
  12   9   4        2.75      -13.20     24.42 o 
 -11  10   4      393.50      381.37     38.64 o 
 -10  10   4      279.65      242.88     37.25 o 
  -9  10   4       17.76       16.58     18.27 o 
  -8  10   4      453.06      422.77     23.08 o 
  -7  10   4       23.35       12.09     16.24 o 
  -6  10   4      404.56      402.45     15.44 o 
  -5  10   4     1224.69     1139.51     23.57 o 
  -4  10   4      740.00      799.32     16.63 o 
  -3  10   4      193.72      208.30      6.89 o 
  -2  10   4     1069.33      902.52     14.67 o 
  -1  10   4     1793.81     1719.18     22.93 o 
   0  10   4     1161.55     1151.56     18.75 o 
   1  10   4     1795.74     1700.75     22.08 o 
   2  10   4     1067.90      901.05     17.57 o 
   3  10   4      194.22      204.64      8.47 o 
   4  10   4      739.16      780.53     16.69 o 
   5  10   4     1225.09     1132.07     24.90 o 
   6  10   4      403.81      398.55     15.51 o 
   7  10   4       23.24        2.12     16.24 o 
   8  10   4      452.01      428.08     19.44 o 
   9  10   4       17.90       31.02     20.54 o 
  10  10   4      279.66      200.40     29.00 o 
  11  10   4      393.74      377.10     34.02 o 
 -11  11   4       29.65       37.38     39.23 o 
 -10  11   4      296.08      292.77     34.77 o 
  -9  11   4       53.08       74.93     20.48 o 
  -8  11   4      121.64      110.67     19.42 o 
  -7  11   4      418.52      368.39     19.73 o 
  -6  11   4      316.62      277.60     14.45 o 
  -5  11   4      719.95      805.78     20.87 o 
  -4  11   4     4981.13     5064.95     75.66 o 
  -3  11   4      142.24      195.15      9.29 o 
  -2  11   4     6460.92     6056.75     75.13 o 
  -1  11   4      582.12      643.04     11.17 o 
   0  11   4        1.40       31.70      5.54 o 
   1  11   4      581.57      632.59     11.35 o 
   2  11   4     6461.41     6036.87     65.80 o 
   3  11   4      141.81      152.37      9.54 o 
   4  11   4     4979.50     5085.14     75.56 o 
   5  11   4      718.51      785.18     20.57 o 
   6  11   4      317.40      300.85     15.63 o 
   7  11   4      417.42      394.91     22.71 o 
   8  11   4      121.96      102.94     16.23 o 
   9  11   4       53.17       48.69     37.92 o 
  10  11   4      295.61      322.78     30.01 o 
  11  11   4       29.56       20.27     24.75 o 
 -11  12   4        6.29       -1.69     27.62 o 
 -10  12   4       56.85       81.26     23.29 o 
  -9  12   4      104.26      102.79     22.50 o 
  -8  12   4      324.45      340.73     27.78 o 
  -7  12   4      114.99      109.30     14.86 o 
  -6  12   4     1910.69     1869.23     48.72 o 
  -5  12   4     1290.84     1173.15     28.67 o 
  -4  12   4     3774.17     3758.73     53.94 o 
  -3  12   4     4824.41     4711.96     61.85 o 
  -2  12   4     2718.36     2798.00     46.75 o 
  -1  12   4      556.39      504.36     10.66 o 
   0  12   4     2449.19     2383.20     30.55 o 
   1  12   4      559.74      520.82     10.53 o 
   2  12   4     2717.62     2797.25     45.84 o 
   3  12   4     4823.05     4724.07     56.37 o 
   4  12   4     3774.20     3713.04     59.78 o 
   5  12   4     1289.37     1172.34     26.99 o 
   6  12   4     1911.41     1852.61     47.80 o 
   7  12   4      114.82      139.43     19.04 o 
   8  12   4      325.04      393.14     26.56 o 
   9  12   4      104.18      111.35     24.80 o 
  10  12   4       56.75       86.18     36.47 o 
  11  12   4        6.26       32.57     26.76 o 
 -11  13   4      279.98      346.82     37.12 o 
 -10  13   4       29.93       10.87     42.56 o 
  -9  13   4      322.51      281.08     29.82 o 
  -8  13   4       18.78       44.73     20.54 o 
  -7  13   4      385.84      371.90     20.30 o 
  -6  13   4      200.22      174.27     16.21 o 
  -5  13   4     1175.78     1208.16     31.78 o 
  -4  13   4      545.85      540.80     14.32 o 
  -3  13   4     2479.14     2698.58     37.72 o 
  -2  13   4      446.92      437.34     10.77 o 
  -1  13   4       71.71       65.56      5.96 o 
   0  13   4       22.09       12.37      6.63 o 
   1  13   4       71.71       62.78      6.24 o 
   2  13   4      446.68      434.75     10.57 o 
   3  13   4     2481.19     2703.49     35.18 o 
   4  13   4      545.67      525.53     15.77 o 
   5  13   4     1175.07     1187.69     27.94 o 
   6  13   4      199.67      198.90     19.74 o 
   7  13   4      385.95      404.07     30.01 o 
   8  13   4       18.78       27.64     21.87 o 
   9  13   4      320.97      341.82     30.20 o 
  10  13   4       29.82       -0.66     24.20 o 
  11  13   4      280.13      358.77     38.45 o 
 -11  14   4      257.68      350.37     39.60 o 
 -10  14   4       54.15       53.72     25.89 o 
  -9  14   4       46.90       53.01     24.80 o 
  -8  14   4       40.42       44.47     22.76 o 
  -7  14   4      957.73      973.38     33.05 o 
  -6  14   4      131.10      103.62     14.37 o 
  -5  14   4      247.69      235.55     12.84 o 
  -4  14   4      651.56      638.55     17.61 o 
  -3  14   4      668.23      604.74     13.30 o 
  -2  14   4     2072.89     1875.63     28.36 o 
  -1  14   4       84.51      110.54      7.77 o 
   0  14   4     1244.00     1208.02     18.81 o 
   1  14   4       84.58       94.21      7.32 o 
   2  14   4     2074.30     1897.29     27.42 o 
   3  14   4      668.01      623.34     13.28 o 
   4  14   4      651.77      634.43     18.61 o 
   5  14   4      247.69      245.34     14.33 o 
   6  14   4      130.80      104.79     13.90 o 
   7  14   4      959.64      945.62     45.02 o 
   8  14   4       40.46       47.35     23.76 o 
   9  14   4       46.75       54.06     25.57 o 
  10  14   4       54.07       69.37     27.01 o 
  11  14   4      257.49      337.05     38.45 o 
 -11  15   4       41.09       40.95     31.44 o 
 -10  15   4       32.55       21.82     27.01 o 
  -9  15   4      179.49      192.02     63.93 o 
  -8  15   4        2.89      -21.72     21.72 o 
  -7  15   4      276.87      233.78     18.98 o 
  -6  15   4      313.48      345.46     20.82 o 
  -5  15   4      149.72      164.25     15.64 o 
  -4  15   4     1377.07     1317.72     28.16 o 
  -3  15   4      272.21      243.61      9.68 o 
  -2  15   4     2009.76     1870.47     29.40 o 
  -1  15   4      998.34      972.01     18.95 o 
   0  15   4     1086.06     1088.73     17.76 o 
   1  15   4      996.55      970.66     17.26 o 
   2  15   4     2008.78     1861.36     26.51 o 
   3  15   4      272.77      260.99      9.87 o 
   4  15   4     1376.98     1291.39     25.73 o 
   5  15   4      150.36      169.03     14.46 o 
   6  15   4      313.08      316.46     18.78 o 
   7  15   4      277.52      202.02     26.63 o 
   8  15   4        2.90       12.28     25.89 o 
   9  15   4      179.06      228.03     31.07 o 
  10  15   4       32.58       43.25     27.99 o 
  11  15   4       41.07      -20.46     29.10 o 
 -10  16   4      134.05      129.39     32.67 o 
  -9  16   4       62.44      132.34     29.64 o 
  -8  16   4      204.98      188.05     63.77 o 
  -7  16   4        7.00      -19.73     21.55 o 
  -6  16   4       46.61       52.09     15.82 o 
  -5  16   4      524.97      506.21     22.82 o 
  -4  16   4      140.32      133.30     10.48 o 
  -3  16   4       76.91       62.54      7.97 o 
  -2  16   4      176.32      179.77      9.58 o 
  -1  16   4      725.84      664.99     19.73 o 
   0  16   4       26.72       32.97      7.42 o 
   1  16   4      725.64      634.72     14.45 o 
   2  16   4      175.93      184.08     10.56 o 
   3  16   4       76.58       80.38      8.22 o 
   4  16   4      140.79      135.14      9.87 o 
   5  16   4      524.80      509.58     21.58 o 
   6  16   4       46.76       47.29     15.56 o 
   7  16   4        6.98       20.18     17.58 o 
   8  16   4      204.23      223.59     28.85 o 
   9  16   4       62.45       48.07     39.23 o 
  10  16   4      134.05      144.25     31.84 o 
 -10  17   4       43.63       49.50     30.34 o 
  -9  17   4       14.83       28.74     27.79 o 
  -8  17   4      761.01      809.51     46.17 o 
  -7  17   4       49.25       12.10     23.92 o 
  -6  17   4      503.82      471.67     29.07 o 
  -5  17   4       57.72       39.11     14.93 o 
  -4  17   4       39.12       32.33     10.38 o 
  -3  17   4       19.43       23.06      7.90 o 
  -2  17   4      313.53      285.86     11.85 o 
  -1  17   4      637.25      662.64     17.23 o 
   0  17   4     1415.93     1454.87     25.68 o 
   1  17   4      636.78      675.97     16.26 o 
   2  17   4      313.18      283.35     10.32 o 
   3  17   4       19.48       25.68      8.09 o 
   4  17   4       38.82       40.30      9.64 o 
   5  17   4       58.04       52.83     13.00 o 
   6  17   4      504.16      447.27     25.00 o 
   7  17   4       49.56       41.52     38.44 o 
   8  17   4      761.08      800.90     46.99 o 
   9  17   4       14.79       14.82     27.79 o 
  10  17   4       43.54        7.21     31.44 o 
 -10  18   4        7.94      -33.00     33.00 o 
  -9  18   4       74.89      -10.87     27.31 o 
  -8  18   4       51.39       89.19     28.85 o 
  -7  18   4      199.38      240.12     30.86 o 
  -6  18   4      124.98       99.30     19.48 o 
  -5  18   4      749.28      836.58     30.71 o 
  -4  18   4       69.18       88.57     14.67 o 
  -3  18   4      239.06      226.17     11.02 o 
  -2  18   4     3370.63     3320.12     50.32 o 
  -1  18   4     1982.17     1944.96     33.34 o 
   0  18   4     3965.12     3764.63     59.45 o 
   1  18   4     1985.92     1911.84     30.95 o 
   2  18   4     3370.46     3329.28     46.15 o 
   3  18   4      240.50      226.66     10.90 o 
   4  18   4       69.77       69.44     10.68 o 
   5  18   4      748.87      810.66     25.99 o 
   6  18   4      124.80       86.69     25.02 o 
   7  18   4      198.99      210.17     29.55 o 
   8  18   4       51.22       71.85     27.99 o 
   9  18   4       74.91       24.49     28.85 o 
  10  18   4        7.91       24.75     32.67 o 
 -10  19   4        8.50       -4.95     32.67 o 
  -9  19   4      407.23      383.00     40.50 o 
  -8  19   4      132.89      146.66     31.55 o 
  -7  19   4      686.49      706.85     44.45 o 
  -6  19   4       81.40      121.40     20.82 o 
  -5  19   4       53.15       42.92     19.14 o 
  -4  19   4      311.12      314.82     15.52 o 
  -3  19   4      766.55      789.68     19.08 o 
  -2  19   4      447.84      478.27     16.02 o 
  -1  19   4      169.92      153.84     14.22 o 
   0  19   4        0.07       20.54     10.32 o 
   1  19   4      169.63      156.15     10.85 o 
   2  19   4      448.07      491.37     14.00 o 
   3  19   4      766.71      780.24     18.58 o 
   4  19   4      311.69      280.73     13.90 o 
   5  19   4       53.21       50.84     18.31 o 
   6  19   4       81.68       92.14     22.55 o 
   7  19   4      687.65      694.69     45.02 o 
   8  19   4      132.83      203.18     33.08 o 
   9  19   4      406.71      468.55     41.54 o 
  10  19   4        8.48      -29.70     32.67 o 
  -9  20   4      111.28      143.31     36.12 o 
  -8  20   4       99.66      140.36     32.86 o 
  -7  20   4       71.21       45.20     28.85 o 
  -6  20   4      370.48      424.91     28.49 o 
  -5  20   4       86.42       82.63     21.36 o 
  -4  20   4       53.33       47.66     13.40 o 
  -3  20   4      274.38      261.23     17.53 o 
  -2  20   4      416.79      439.65     15.35 o 
  -1  20   4      211.58      200.64     14.49 o 
   0  20   4      497.43      502.69     18.95 o 
   1  20   4      211.54      188.62     12.94 o 
   2  20   4      415.86      432.35     14.41 o 
   3  20   4      274.93      299.57     12.65 o 
   4  20   4       53.24       48.57     11.30 o 
   5  20   4       85.95       69.12     19.60 o 
   6  20   4      370.48      386.70     31.25 o 
   7  20   4       71.01       60.66     28.85 o 
   8  20   4       99.64      152.60     32.61 o 
   9  20   4      110.82       99.18     32.86 o 
  -9  21   4       58.13       66.11     47.85 o 
  -8  21   4       14.23       16.88     30.43 o 
  -7  21   4       41.32       47.50     63.31 o 
  -6  21   4       92.71      118.87     22.87 o 
  -5  21   4       39.62       37.83     20.91 o 
  -4  21   4      514.35      553.76     32.38 o 
  -3  21   4       16.60       23.91     10.99 o 
  -2  21   4      538.78      527.02     28.77 o 
  -1  21   4      708.50      721.02     22.18 o 
   0  21   4      403.49      414.18     19.69 o 
   1  21   4      707.91      677.39     22.28 o 
   2  21   4      538.16      510.87     16.24 o 
   3  21   4       16.37        8.05     10.04 o 
   4  21   4      514.59      515.16     20.77 o 
   5  21   4       39.53       29.92     19.65 o 
   6  21   4       92.63      132.00     26.13 o 
   7  21   4       41.75       59.29     48.25 o 
   8  21   4       14.27       26.98     30.86 o 
   9  21   4       58.16       66.97    112.21 o 
  -9  22   4        4.37       54.45     37.34 o 
  -8  22   4      103.45       86.03     35.09 o 
  -7  22   4       31.43       -5.43     31.53 o 
  -6  22   4      109.21      148.82     28.74 o 
  -5  22   4      102.39       78.16     21.94 o 
  -4  22   4       46.98       31.72     17.71 o 
  -3  22   4        4.11       -1.17     11.15 o 
  -2  22   4      266.49      299.16     19.01 o 
  -1  22   4       12.07       14.01     12.75 o 
   0  22   4      584.39      560.26     23.15 o 
   1  22   4       12.03       38.82     13.28 o 
   2  22   4      266.36      260.21     13.53 o 
   3  22   4        4.15       -4.87     10.10 o 
   4  22   4       47.24       35.13     13.01 o 
   5  22   4      102.36      103.15     22.46 o 
   6  22   4      109.04      122.57     27.22 o 
   7  22   4       31.52       19.83     30.63 o 
   8  22   4      103.00      147.22     35.60 o 
   9  22   4        4.35      -26.62     34.77 o 
  -8  23   4       71.52       30.87    133.66 o 
  -7  23   4       75.54       48.90     33.08 o 
  -6  23   4      152.97      103.54     24.20 o 
  -5  23   4        7.01       -7.55     19.03 o 
  -4  23   4       95.45      129.62     19.98 o 
  -3  23   4       30.05       43.96     13.85 o 
  -2  23   4      439.28      406.34     18.02 o 
  -1  23   4      230.21      205.18     27.55 o 
   0  23   4      353.13      358.59     20.50 o 
   1  23   4      229.92      195.24     15.98 o 
   2  23   4      438.55      459.35     20.53 o 
   3  23   4       30.14       69.27     13.40 o 
   4  23   4       95.62       95.36     15.49 o 
   5  23   4        7.00       -7.58     21.33 o 
   6  23   4      153.01      145.55     28.98 o 
   7  23   4       75.70       33.16     32.02 o 
   8  23   4       71.44      141.30     35.09 o 
  -8  24   4       13.55       36.90     38.45 o 
  -7  24   4       15.08       -6.12     33.50 o 
  -6  24   4      115.65      107.52     29.44 o 
  -5  24   4      178.49      189.74     26.82 o 
  -4  24   4       43.37       68.31     20.19 o 
  -3  24   4      291.21      286.37     17.55 o 
  -2  24   4      685.40      658.01     22.56 o 
  -1  24   4      535.99      513.13     23.63 o 
   0  24   4      796.97      813.35     28.69 o 
   1  24   4      537.37      495.94     20.95 o 
   2  24   4      685.76      692.70     25.28 o 
   3  24   4      291.48      278.26     16.90 o 
   4  24   4       43.32       33.36     15.83 o 
   5  24   4      178.10      193.70     26.37 o 
   6  24   4      115.62       85.32     28.11 o 
   7  24   4       15.03      -22.18     32.03 o 
   8  24   4       13.57       72.61     39.67 o 
  -7  25   4      107.66       95.71     39.67 o 
  -6  25   4      111.93      156.87     31.14 o 
  -5  25   4       72.02       95.39     23.99 o 
  -4  25   4      288.11      333.67     30.99 o 
  -3  25   4      150.22      141.86     16.05 o 
  -2  25   4       42.86       71.22     16.57 o 
  -1  25   4       46.34       38.40     16.65 o 
   0  25   4       64.74       70.77     16.11 o 
   1  25   4       46.17       75.71     15.13 o 
   2  25   4       42.66       80.22     16.81 o 
   3  25   4      150.35      113.86     19.23 o 
   4  25   4      288.08      281.15     20.19 o 
   5  25   4       71.59       81.23     26.64 o 
   6  25   4      112.44       68.99     32.99 o 
   7  25   4      107.63       80.17     35.47 o 
  -7  26   4      153.31      199.14     69.31 o 
  -6  26   4      207.83      165.81     37.40 o 
  -5  26   4       32.33       34.39     27.22 o 
  -4  26   4      111.61      130.05     26.34 o 
  -3  26   4       45.84       46.12     15.54 o 
  -2  26   4      338.85      330.59     25.12 o 
  -1  26   4      324.74      273.73     22.01 o 
   0  26   4     1082.91     1141.74     41.49 o 
   1  26   4      324.58      308.89     20.22 o 
   2  26   4      338.95      342.16     21.74 o 
   3  26   4       45.86       45.91     18.62 o 
   4  26   4      111.87      146.08     18.54 o 
   5  26   4       32.46       53.04     27.98 o 
   6  26   4      207.69      211.93     36.10 o 
   7  26   4      153.60      133.66     42.01 o 
  -6  27   4       92.50      119.81     34.90 o 
  -5  27   4      275.78      229.10     35.51 o 
  -4  27   4       71.28       92.07     26.66 o 
  -3  27   4       38.72       47.57     16.63 o 
  -2  27   4      150.67      136.32     20.14 o 
  -1  27   4       34.64       62.58     19.63 o 
   0  27   4      890.96      915.07     31.91 o 
   1  27   4       34.71       49.91     17.00 o 
   2  27   4      150.91      155.13     19.95 o 
   3  27   4       38.64       17.58     19.20 o 
   4  27   4       71.31       55.28     20.49 o 
   5  27   4      275.54      312.23     34.30 o 
   6  27   4       92.44       91.84     35.44 o 
  -6  28   4       45.78       90.76     44.34 o 
  -5  28   4       17.93       -6.85     28.03 o 
  -4  28   4       24.47       -2.11     28.85 o 
  -3  28   4       25.20       47.98     16.26 o 
  -2  28   4       97.06      110.32     23.54 o 
  -1  28   4       23.30       32.68     19.05 o 
   0  28   4      165.55      186.55     20.58 o 
   1  28   4       23.32       19.41     18.78 o 
   2  28   4       97.10      105.98     19.39 o 
   3  28   4       25.14       14.39     19.99 o 
   4  28   4       24.54       28.97     23.93 o 
   5  28   4       17.85       61.50     34.70 o 
   6  28   4       45.67       -6.60     39.67 o 
  -5  29   4       33.34       73.63     37.44 o 
  -4  29   4      203.31      188.22     36.31 o 
  -3  29   4       41.45       61.11     18.86 o 
  -2  29   4       60.75       88.59     19.87 o 
  -1  29   4      246.74      221.50     21.92 o 
   0  29   4        2.98      -18.66     18.66 o 
   1  29   4      246.72      219.67     27.04 o 
   2  29   4       60.79      125.79     19.93 o 
   3  29   4       41.62       35.95     21.20 o 
   4  29   4      203.33      222.26     33.22 o 
   5  29   4       33.25       49.50     66.01 o 
  -4  30   4       60.52       36.30     66.01 o 
  -3  30   4      444.25      485.81     31.33 o 
  -2  30   4       58.29       52.89     18.31 o 
  -1  30   4       33.21       10.64     19.69 o 
   0  30   4        1.94      -14.73     19.00 o 
   1  30   4       33.47       46.19     20.42 o 
   2  30   4       58.46       38.49     19.63 o 
   3  30   4      444.34      459.91     30.07 o 
   4  30   4       60.54       52.80     44.34 o 
  -3  31   4       96.17       76.80     29.17 o 
  -2  31   4       31.77       20.52     18.20 o 
  -1  31   4        3.70       -6.56     20.73 o 
   0  31   4      125.28      125.15     24.35 o 
   1  31   4        3.68       12.71     20.84 o 
   2  31   4       31.94       62.22     27.70 o 
   3  31   4       96.32      141.15     28.63 o 
  -1  32   4       38.57       25.43     26.50 o 
   0  32   4       40.11       44.48     28.44 o 
   1  32   4       38.63       -1.22     25.14 o 
   1   0   5    89619.44    97149.58   1142.41 o 
   2   0   5     2224.91     2929.79     84.05 o 
   3   0   5      393.16      557.95     23.88 o 
   4   0   5     2467.74     2365.50     47.84 o 
   5   0   5      341.00      294.36     17.55 o 
   6   0   5     2713.98     2710.70     59.35 o 
   7   0   5     1039.95     1034.48     29.27 o 
   8   0   5      792.92      776.27     25.75 o 
   9   0   5      237.69      334.43     34.43 o 
  10   0   5      209.74      211.97     28.91 o 
  11   0   5        7.70       32.15     32.09 o 
  12   0   5        3.80       78.45     77.56 o 
 -12   1   5       33.30       16.61     46.20 o 
 -11   1   5       10.35        4.04     24.87 o 
 -10   1   5      127.22      129.77     24.87 o 
  -9   1   5        8.51      -11.36     13.71 o 
  -8   1   5     1662.71     1476.53     38.27 o 
  -7   1   5     1670.69     1595.18     39.89 o 
  -6   1   5      281.86      325.10     14.71 o 
  -5   1   5     1406.49     1286.49     29.40 o 
  -4   1   5      611.38      678.96     18.52 o 
  -3   1   5     2529.64     2707.31     43.75 o 
  -2   1   5     5960.22     6238.61     80.54 o 
  -1   1   5     5416.17     5351.70     65.76 o 
   0   1   5        0.01       55.81      6.52 o 
   1   1   5     5417.12     5385.82     75.16 o 
   2   1   5     5964.06     6311.18     91.63 o 
   3   1   5     2528.27     2735.20     49.60 o 
   4   1   5      609.30      643.80     17.39 o 
   5   1   5     1404.89     1326.83     29.50 o 
   6   1   5      282.25      324.64     14.71 o 
   7   1   5     1672.33     1618.36     39.77 o 
   8   1   5     1663.77     1505.30     38.71 o 
   9   1   5        8.56       10.80     20.37 o 
  10   1   5      127.47       91.52     24.87 o 
  11   1   5       10.53       41.95     25.06 o 
  12   1   5       33.20       31.73     29.80 o 
 -12   2   5      128.38      146.64     42.90 o 
 -11   2   5       51.93       76.87     27.37 o 
 -10   2   5      398.62      354.86     33.51 o 
  -9   2   5      255.36      262.21     19.92 o 
  -8   2   5     2242.61     2047.58     49.16 o 
  -7   2   5      609.59      605.38     22.08 o 
  -6   2   5     1019.12      830.85     24.81 o 
  -5   2   5      697.72      686.82     19.05 o 
  -4   2   5      859.97      869.29     18.32 o 
  -3   2   5      545.48      663.46     13.43 o 
  -2   2   5      151.79      156.16      7.06 o 
  -1   2   5     2161.18     2321.14     30.83 o 
   0   2   5      267.23      333.18      6.76 o 
   1   2   5     2160.52     2326.01     36.90 o 
   2   2   5      151.59      155.62      5.22 o 
   3   2   5      546.33      643.71     19.05 o 
   4   2   5      861.00      890.50     21.55 o 
   5   2   5      698.67      739.75     23.84 o 
   6   2   5     1018.36      885.27     21.92 o 
   7   2   5      610.41      587.62     21.61 o 
   8   2   5     2242.84     2040.53     48.66 o 
   9   2   5      255.31      279.11     18.53 o 
  10   2   5      398.59      388.03     34.56 o 
  11   2   5       51.97       63.93     38.41 o 
  12   2   5      128.76      129.56     44.55 o 
 -12   3   5       32.82       46.20     36.30 o 
 -11   3   5        7.16       27.16     38.72 o 
 -10   3   5       34.32       25.91     24.21 o 
  -9   3   5      204.09      184.51     17.75 o 
  -8   3   5      165.90      198.12     15.14 o 
  -7   3   5      203.86      231.63     14.83 o 
  -6   3   5       48.79       46.76     10.34 o 
  -5   3   5     3819.57     4109.51     70.27 o 
  -4   3   5      560.05      500.74     12.51 o 
  -3   3   5      872.61      870.58     17.18 o 
  -2   3   5     6472.06     6770.66     98.85 o 
  -1   3   5    13025.69    13947.76    175.41 o 
   0   3   5    13940.05    14362.19    188.85 o 
   1   3   5    13023.18    13955.54    211.97 o 
   2   3   5     6468.60     6803.19     95.54 o 
   3   3   5      873.87      873.66     18.43 o 
   4   3   5      559.10      494.72     15.11 o 
   5   3   5     3821.04     4173.42     80.71 o 
   6   3   5       48.84       60.54      9.66 o 
   7   3   5      202.80      204.11     12.10 o 
   8   3   5      165.69      186.41     12.94 o 
   9   3   5      203.42      183.12     16.82 o 
  10   3   5       34.28       71.59     24.46 o 
  11   3   5        7.13      -41.21     54.07 o 
  12   3   5       32.75       29.70     36.30 o 
 -12   4   5       33.64      -13.20     33.00 o 
 -11   4   5        1.84       20.60     27.16 o 
 -10   4   5      243.73      278.96     31.61 o 
  -9   4   5       81.81       81.06     15.81 o 
  -8   4   5      573.82      547.03     22.51 o 
  -7   4   5       35.30       33.10      9.62 o 
  -6   4   5     1393.79     1239.65     28.98 o 
  -5   4   5      143.38      147.38      8.75 o 
  -4   4   5      246.37      286.21     14.12 o 
  -3   4   5      266.16      235.33     10.41 o 
  -2   4   5     6824.70     7396.91    109.32 o 
  -1   4   5      212.15      198.61      6.16 o 
   0   4   5     6065.17     6535.40     90.31 o 
   1   4   5      212.07      210.05     10.88 o 
   2   4   5     6824.75     7489.01    114.20 o 
   3   4   5      266.54      241.20      9.50 o 
   4   4   5      246.04      286.47     11.13 o 
   5   4   5      142.82      150.44      8.51 o 
   6   4   5     1394.61     1244.60     28.68 o 
   7   4   5       35.06       31.65     13.28 o 
   8   4   5      573.00      549.33     15.67 o 
   9   4   5       82.10       84.48     15.64 o 
  10   4   5      244.47      263.26     32.85 o 
  11   4   5        1.82       47.99     49.36 o 
  12   4   5       33.71        9.90     36.30 o 
 -12   5   5       11.76       19.80     36.30 o 
 -11   5   5       95.78       48.07     28.91 o 
 -10   5   5      193.36      191.60     29.40 o 
  -9   5   5      201.21      179.89     18.39 o 
  -8   5   5     1015.37     1011.04     25.11 o 
  -7   5   5      822.12      766.63     22.91 o 
  -6   5   5     1177.49     1179.46     26.92 o 
  -5   5   5      213.29      238.04     10.00 o 
  -4   5   5     1540.85     1562.88     25.67 o 
  -3   5   5    12765.16    12468.11    162.08 o 
  -2   5   5     7371.41     7261.77    105.57 o 
  -1   5   5     5676.23     5997.50     68.82 o 
   0   5   5    11040.67    12327.96    163.90 o 
   1   5   5     5676.61     5970.78     82.48 o 
   2   5   5     7367.09     7342.27    109.64 o 
   3   5   5    12760.83    12410.00    175.91 o 
   4   5   5     1538.86     1562.93     26.99 o 
   5   5   5      212.54      249.64     10.53 o 
   6   5   5     1175.76     1197.16     26.49 o 
   7   5   5      822.32      821.78     21.05 o 
   8   5   5     1015.10     1031.44     24.44 o 
   9   5   5      202.17      189.71     16.33 o 
  10   5   5      192.98      194.81     28.83 o 
  11   5   5       95.91      156.72     52.80 o 
  12   5   5       11.70        9.90     36.30 o 
 -12   6   5       13.43      -13.20     36.30 o 
 -11   6   5        6.93       -1.61     27.62 o 
 -10   6   5      133.47      135.26     28.91 o 
  -9   6   5       98.73       94.98     18.79 o 
  -8   6   5       15.91       11.37      8.19 o 
  -7   6   5      519.91      534.24     16.09 o 
  -6   6   5      294.99      317.86     12.41 o 
  -5   6   5    11350.44    11222.41    172.15 o 
  -4   6   5      278.59      202.44      7.27 o 
  -3   6   5     8844.41     8241.59    109.63 o 
  -2   6   5     1382.51     1354.70     28.86 o 
  -1   6   5    29872.77    34101.89    394.50 o 
   0   6   5     2397.44     2630.38     48.65 o 
   1   6   5    29866.90    33590.04    460.45 o 
   2   6   5     1381.78     1433.80     25.72 o 
   3   6   5     8841.89     8298.82    123.08 o 
   4   6   5      280.07      222.00      9.17 o 
   5   6   5    11349.51    11133.97    182.89 o 
   6   6   5      295.58      329.79     13.22 o 
   7   6   5      518.21      492.78     18.55 o 
   8   6   5       16.04        3.66      9.61 o 
   9   6   5       98.63       85.93     16.80 o 
  10   6   5      133.17      156.09     29.06 o 
  11   6   5        6.94       32.15     39.60 o 
  12   6   5       13.38       23.10     36.30 o 
 -12   7   5       86.06       69.31     39.60 o 
 -11   7   5      120.78      121.48     30.04 o 
 -10   7   5      328.04      264.87     33.48 o 
  -9   7   5       43.81       29.29     14.08 o 
  -8   7   5     2211.33     2008.72     41.04 o 
  -7   7   5      113.67       96.33     10.33 o 
  -6   7   5     4873.21     4833.36     80.82 o 
  -5   7   5      233.95      275.48     10.32 o 
  -4   7   5     9519.91     9116.81    121.82 o 
  -3   7   5      106.23       93.59      6.58 o 
  -2   7   5     3068.56     3155.78     44.73 o 
  -1   7   5     1004.02      997.69     16.43 o 
   0   7   5     1753.39     1900.13     28.43 o 
   1   7   5     1004.88     1011.90     18.03 o 
   2   7   5     3071.51     3172.43     41.84 o 
   3   7   5      106.52       92.86      7.54 o 
   4   7   5     9512.37     9172.04    128.75 o 
   5   7   5      234.00      266.53     11.34 o 
   6   7   5     4873.11     4772.38     82.17 o 
   7   7   5      113.82      106.16     11.53 o 
   8   7   5     2211.84     2046.93     41.97 o 
   9   7   5       43.90       43.29     16.57 o 
  10   7   5      328.69      293.70     39.68 o 
  11   7   5      120.81      181.57     35.11 o 
  12   7   5       85.70      138.61     39.60 o 
 -12   8   5       30.42        6.60     39.60 o 
 -11   8   5      210.27      217.79     35.93 o 
 -10   8   5       74.18       81.95     32.80 o 
  -9   8   5      171.29      190.60     26.68 o 
  -8   8   5      150.89      151.95     14.74 o 
  -7   8   5      276.85      246.78     13.52 o 
  -6   8   5     1355.58     1453.58     29.85 o 
  -5   8   5     1687.93     1668.16     28.14 o 
  -4   8   5     7078.88     6927.97     97.09 o 
  -3   8   5     1034.26     1014.57     24.79 o 
  -2   8   5     4643.89     4261.17     53.41 o 
  -1   8   5     9845.11     9997.04    121.90 o 
   0   8   5      302.14      371.42     10.57 o 
   1   8   5     9846.63     9972.25    138.43 o 
   2   8   5     4646.64     4291.35     56.52 o 
   3   8   5     1034.79     1017.72     17.93 o 
   4   8   5     7083.69     7018.22     97.82 o 
   5   8   5     1686.84     1697.89     34.76 o 
   6   8   5     1353.89     1430.53     30.50 o 
   7   8   5      276.92      277.94     17.45 o 
   8   8   5      150.52      161.09     12.69 o 
   9   8   5      171.43      139.07     20.82 o 
  10   8   5       74.42       73.97     40.77 o 
  11   8   5      210.16      244.67     26.85 o 
  12   8   5       30.54       56.10     39.60 o 
 -12   9   5        6.08        3.30     39.60 o 
 -11   9   5        8.58       -5.09     29.80 o 
 -10   9   5        6.11       -9.60     18.78 o 
  -9   9   5      106.56      115.82     20.01 o 
  -8   9   5      202.27      195.10     18.13 o 
  -7   9   5       19.32       33.65     15.10 o 
  -6   9   5      731.79      707.13     21.17 o 
  -5   9   5     1369.14     1354.72     23.71 o 
  -4   9   5      544.69      586.48     25.72 o 
  -3   9   5     7290.46     7385.35    101.28 o 
  -2   9   5      755.26      724.25     17.26 o 
  -1   9   5     9135.03     9953.69    117.39 o 
   0   9   5      921.09     1216.67     17.60 o 
   1   9   5     9132.44     9912.65    125.88 o 
   2   9   5      753.96      732.42     18.49 o 
   3   9   5     7288.84     7521.56     95.69 o 
   4   9   5      544.77      577.60     17.52 o 
   5   9   5     1370.82     1305.06     31.57 o 
   6   9   5      732.97      710.47     20.28 o 
   7   9   5       19.63        0.12     11.45 o 
   8   9   5      202.45      217.12     18.63 o 
   9   9   5      106.25       45.48     50.73 o 
  10   9   5        6.10      -19.68     19.68 o 
  11   9   5        8.56        3.64     21.92 o 
  12   9   5        6.13      -13.20     36.30 o 
 -11  10   5       40.93       49.69     31.61 o 
 -10  10   5      107.59      134.38     31.44 o 
  -9  10   5       15.30       22.46     18.36 o 
  -8  10   5        9.77        4.44     15.74 o 
  -7  10   5      456.84      436.45     20.26 o 
  -6  10   5     1660.62     1587.32     37.10 o 
  -5  10   5     1285.81     1214.15     25.80 o 
  -4  10   5     1153.28     1366.67     22.39 o 
  -3  10   5      186.62      161.79      6.10 o 
  -2  10   5     1208.78     1023.85     15.54 o 
  -1  10   5      373.67      314.40     15.26 o 
   0  10   5      576.03      564.72     15.90 o 
   1  10   5      373.36      297.80     14.84 o 
   2  10   5     1209.60     1044.17     15.19 o 
   3  10   5      186.76      156.61      7.01 o 
   4  10   5     1152.62     1366.72     34.54 o 
   5  10   5     1285.03     1179.52     25.83 o 
   6  10   5     1660.67     1618.68     35.96 o 
   7  10   5      456.21      426.27     20.33 o 
   8  10   5        9.78        4.34     12.49 o 
   9  10   5       15.19       46.98     20.94 o 
  10  10   5      107.68      104.12     61.88 o 
  11  10   5       40.81       34.37     33.13 o 
 -11  11   5       72.03       42.68     23.50 o 
 -10  11   5       48.92       19.07     21.25 o 
  -9  11   5      123.56      119.11     35.64 o 
  -8  11   5      180.35      175.09     21.37 o 
  -7  11   5      188.40      166.11     17.96 o 
  -6  11   5      277.64      257.19     13.46 o 
  -5  11   5      251.46      278.42     12.62 o 
  -4  11   5     1409.25     1385.63     25.60 o 
  -3  11   5     1690.34     1698.32     25.17 o 
  -2  11   5     5693.77     5365.80     66.06 o 
  -1  11   5       64.51       64.45      6.55 o 
   0  11   5      288.62      355.62     11.25 o 
   1  11   5       64.70       64.65      6.27 o 
   2  11   5     5693.33     5419.48     59.13 o 
   3  11   5     1689.60     1691.59     24.52 o 
   4  11   5     1408.58     1392.88     24.98 o 
   5  11   5      251.92      274.46     14.64 o 
   6  11   5      278.45      283.63     15.48 o 
   7  11   5      189.02      215.21     20.21 o 
   8  11   5      180.64      166.44     19.83 o 
   9  11   5      124.23      109.35     22.76 o 
  10  11   5       48.75       18.37     22.90 o 
  11  11   5       71.72       24.39     26.76 o 
 -11  12   5       30.20       49.92     27.71 o 
 -10  12   5       70.72       90.71     24.22 o 
  -9  12   5      272.91      276.71     34.88 o 
  -8  12   5      171.46      154.18     23.67 o 
  -7  12   5       29.07       36.31     13.92 o 
  -6  12   5     1259.69     1269.65     34.92 o 
  -5  12   5     3048.62     2965.58     58.38 o 
  -4  12   5     1321.76     1392.72     24.99 o 
  -3  12   5    13718.47    13848.51    173.23 o 
  -2  12   5      763.15      826.81     21.26 o 
  -1  12   5      582.83      661.87     12.23 o 
   0  12   5     2550.25     2365.72     31.29 o 
   1  12   5      578.33      650.16     11.81 o 
   2  12   5      763.25      792.10     24.21 o 
   3  12   5    13718.25    13813.26    162.74 o 
   4  12   5     1320.56     1426.25     39.86 o 
   5  12   5     3049.57     3042.91     55.56 o 
   6  12   5     1260.09     1294.70     37.64 o 
   7  12   5       29.53        6.99     17.19 o 
   8  12   5      171.93      204.60     32.67 o 
   9  12   5      273.25      273.03     30.55 o 
  10  12   5       70.70       82.15     26.13 o 
  11  12   5       30.16        7.89     26.76 o 
 -11  13   5       50.71       25.44     31.35 o 
 -10  13   5      385.80      403.79     54.72 o 
  -9  13   5      127.48      123.82     24.80 o 
  -8  13   5      614.01      605.29     47.77 o 
  -7  13   5      156.95      184.87     17.14 o 
  -6  13   5      949.09      852.37     33.83 o 
  -5  13   5       34.71       31.82     10.60 o 
  -4  13   5     1529.69     1549.29     27.64 o 
  -3  13   5      166.82      161.48      8.12 o 
  -2  13   5     2490.77     2518.03     34.65 o 
  -1  13   5      219.82      240.26      7.97 o 
   0  13   5      414.86      442.38     16.62 o 
   1  13   5      220.52      236.10      7.90 o 
   2  13   5     2493.56     2532.15     33.62 o 
   3  13   5      166.98      171.90      7.69 o 
   4  13   5     1529.80     1551.97     29.34 o 
   5  13   5       34.82       40.80     11.23 o 
   6  13   5      952.20      876.56     33.40 o 
   7  13   5      157.13      190.11     24.61 o 
   8  13   5      612.65      604.10     36.24 o 
   9  13   5      127.43      141.30     31.26 o 
  10  13   5      386.10      439.82     36.29 o 
  11  13   5       50.70       75.14     30.07 o 
 -11  14   5      107.67       91.67     30.92 o 
 -10  14   5      161.34      173.90     29.82 o 
  -9  14   5      119.95      101.89     25.96 o 
  -8  14   5       99.96      126.44     24.07 o 
  -7  14   5      382.86      373.98     21.46 o 
  -6  14   5       54.17       55.69     15.68 o 
  -5  14   5      658.73      598.51     18.88 o 
  -4  14   5      433.55      479.73     15.74 o 
  -3  14   5      947.93      867.45     23.81 o 
  -2  14   5      588.36      630.63     14.24 o 
  -1  14   5     1007.44     1099.04     19.04 o 
   0  14   5      273.97      266.86      9.23 o 
   1  14   5     1008.67     1111.12     17.49 o 
   2  14   5      588.38      645.44     13.34 o 
   3  14   5      948.67      892.40     16.61 o 
   4  14   5      434.32      469.16     14.24 o 
   5  14   5      659.32      622.86     21.17 o 
   6  14   5       53.64       54.22     13.53 o 
   7  14   5      382.30      365.62     29.55 o 
   8  14   5      100.38       77.88     24.61 o 
   9  14   5      119.72      119.68     27.01 o 
  10  14   5      161.08      223.96     31.43 o 
  11  14   5      107.56      102.81     34.65 o 
 -11  15   5       83.03      146.21     47.85 o 
 -10  15   5       59.01       42.33     27.78 o 
  -9  15   5       18.02       24.86     24.80 o 
  -8  15   5      103.71      122.28     31.93 o 
  -7  15   5       41.74       26.45     16.04 o 
  -6  15   5      135.68      101.85     23.39 o 
  -5  15   5      567.55      518.62     22.95 o 
  -4  15   5      602.05      614.59     19.06 o 
  -3  15   5       82.34       82.85      8.04 o 
  -2  15   5      628.47      641.00     15.39 o 
  -1  15   5     1617.79     1692.84     27.40 o 
   0  15   5       35.16       14.07      7.02 o 
   1  15   5     1616.55     1714.44     24.27 o 
   2  15   5      628.58      656.34     14.03 o 
   3  15   5       82.77       81.40      7.98 o 
   4  15   5      603.48      639.30     16.40 o 
   5  15   5      567.99      583.66     21.56 o 
   6  15   5      136.28       98.57     15.15 o 
   7  15   5       41.96       31.86     25.94 o 
   8  15   5      103.80      115.43     25.78 o 
   9  15   5       18.07       23.36     25.78 o 
  10  15   5       58.79       89.08     29.22 o 
  11  15   5       82.95      105.02     32.42 o 
 -10  16   5       49.09       74.20     31.44 o 
  -9  16   5      171.44      164.36     30.63 o 
  -8  16   5       31.43       75.71     25.57 o 
  -7  16   5      267.92      250.33     40.57 o 
  -6  16   5      411.77      417.81     23.20 o 
  -5  16   5      134.33      125.60     16.01 o 
  -4  16   5       74.15       85.20     12.38 o 
  -3  16   5      496.15      495.73     13.64 o 
  -2  16   5      863.30      799.86     18.60 o 
  -1  16   5      544.19      515.77     14.21 o 
   0  16   5     1167.51     1065.97     19.18 o 
   1  16   5      544.61      523.21     12.67 o 
   2  16   5      863.37      864.19     16.71 o 
   3  16   5      495.94      496.56     13.31 o 
   4  16   5       74.25       75.96      9.89 o 
   5  16   5      134.02      125.95     13.63 o 
   6  16   5      411.58      422.08     20.04 o 
   7  16   5      267.88      228.73     21.63 o 
   8  16   5       31.32       -3.72     23.56 o 
   9  16   5      171.21      177.45     32.49 o 
  10  16   5       49.05      108.92     30.01 o 
 -10  17   5        3.41      -30.34     30.34 o 
  -9  17   5       54.87       27.88     27.78 o 
  -8  17   5       94.03      120.71     28.63 o 
  -7  17   5      203.67      163.55     26.83 o 
  -6  17   5       80.86      110.94     29.06 o 
  -5  17   5       44.09       44.60     15.07 o 
  -4  17   5       67.55       47.46     12.44 o 
  -3  17   5      460.26      483.98     14.44 o 
  -2  17   5      116.69      109.22     10.05 o 
  -1  17   5      728.84      655.33     17.20 o 
   0  17   5      199.20      228.58     10.81 o 
   1  17   5      728.43      690.19     15.81 o 
   2  17   5      116.80      108.13      8.82 o 
   3  17   5      460.93      507.62     13.75 o 
   4  17   5       67.76       54.19     10.14 o 
   5  17   5       44.38       53.31     13.14 o 
   6  17   5       81.00       91.56     15.30 o 
   7  17   5      202.97      174.37     27.79 o 
   8  17   5       93.95       81.00     27.99 o 
   9  17   5       55.22       15.34     36.06 o 
  10  17   5        3.39        8.80     31.44 o 
 -10  18   5       61.34       75.91     32.67 o 
  -9  18   5       20.14       48.23     30.36 o 
  -8  18   5      145.87      117.64     30.20 o 
  -7  18   5        5.69      -23.92     23.92 o 
  -6  18   5       28.78       21.32     17.69 o 
  -5  18   5      721.97      631.24     27.30 o 
  -4  18   5       93.69      107.00     13.40 o 
  -3  18   5     1425.02     1452.73     26.06 o 
  -2  18   5     4547.51     4090.66     59.49 o 
  -1  18   5      586.47      531.78     18.77 o 
   0  18   5     3209.24     3019.85     49.66 o 
   1  18   5      585.58      554.56     14.59 o 
   2  18   5     4547.48     4035.66     55.40 o 
   3  18   5     1425.90     1402.65     24.54 o 
   4  18   5       92.54      109.70     11.36 o 
   5  18   5      721.94      711.05     26.66 o 
   6  18   5       29.05       -3.13     20.11 o 
   7  18   5        5.72      -21.76     24.40 o 
   8  18   5      146.37      207.51     30.20 o 
   9  18   5       20.03      -27.06     27.79 o 
  10  18   5       61.31       82.07     34.77 o 
 -10  19   5      220.70      234.02     42.90 o 
  -9  19   5       63.24       96.98     32.22 o 
  -8  19   5      815.16      808.60     49.51 o 
  -7  19   5       26.97      -12.58     31.26 o 
  -6  19   5      488.84      494.15     29.26 o 
  -5  19   5       37.47       31.03     18.21 o 
  -4  19   5      384.13      390.83     23.41 o 
  -3  19   5      183.83      205.09     11.52 o 
  -2  19   5     1885.65     1906.07     34.33 o 
  -1  19   5      981.98      982.66     25.46 o 
   0  19   5      210.19      183.56     13.45 o 
   1  19   5      982.09      970.63     22.21 o 
   2  19   5     1887.28     1897.44     31.23 o 
   3  19   5      183.73      200.32     11.36 o 
   4  19   5      384.33      376.45     23.33 o 
   5  19   5       37.66       43.73     16.56 o 
   6  19   5      488.90      538.12     33.48 o 
   7  19   5       27.08       10.69     25.57 o 
   8  19   5      815.39      786.77     48.95 o 
   9  19   5       63.12       33.61     35.64 o 
  10  19   5      221.39      183.30     39.67 o 
  -9  20   5      160.27      213.71     46.20 o 
  -8  20   5      458.78      445.29     41.95 o 
  -7  20   5      448.76      461.41     39.70 o 
  -6  20   5      552.80      584.41     38.64 o 
  -5  20   5        1.48       40.26     18.79 o 
  -4  20   5       35.34       45.54     13.73 o 
  -3  20   5      613.45      586.02     17.47 o 
  -2  20   5       80.68       51.70     11.80 o 
  -1  20   5     1309.69     1326.82     35.97 o 
   0  20   5      145.99      160.21     14.85 o 
   1  20   5     1310.24     1318.37     26.24 o 
   2  20   5       80.63       67.62     10.49 o 
   3  20   5      612.08      583.14     16.42 o 
   4  20   5       35.66       35.87     10.83 o 
   5  20   5        1.54        7.25     20.40 o 
   6  20   5      553.10      590.20     50.02 o 
   7  20   5      449.17      436.31     38.82 o 
   8  20   5      459.26      454.48     41.66 o 
   9  20   5      160.46      173.98     45.67 o 
  -9  21   5        9.95       -8.25     35.00 o 
  -8  21   5      333.35      345.93     39.53 o 
  -7  21   5       45.94       49.17     44.42 o 
  -6  21   5       23.89       25.02     27.91 o 
  -5  21   5       95.67       94.32     21.46 o 
  -4  21   5        6.08       -2.62     14.65 o 
  -3  21   5       91.48       81.13     11.98 o 
  -2  21   5      965.18      899.80     24.19 o 
  -1  21   5      419.22      446.94     18.34 o 
   0  21   5      306.70      354.06     19.61 o 
   1  21   5      418.31      426.98     18.66 o 
   2  21   5      964.09      868.97     21.27 o 
   3  21   5       91.22       96.50     10.95 o 
   4  21   5        6.12       14.18     12.71 o 
   5  21   5       95.65       84.46     20.67 o 
   6  21   5       23.80       10.62     22.72 o 
   7  21   5       45.98       38.92     28.63 o 
   8  21   5      333.43      315.75     38.00 o 
   9  21   5        9.92       -9.56     33.78 o 
  -9  22   5        5.61       14.85     37.34 o 
  -8  22   5       29.10       41.25     33.50 o 
  -7  22   5        1.25      -48.96     58.21 o 
  -6  22   5      195.44      173.78     25.89 o 
  -5  22   5      106.03       97.72     23.61 o 
  -4  22   5       82.56       95.28     19.82 o 
  -3  22   5      419.40      418.73     17.42 o 
  -2  22   5       55.40       71.82     12.83 o 
  -1  22   5      537.29      509.27     19.47 o 
   0  22   5       36.62       36.36     14.98 o 
   1  22   5      536.63      466.61     19.67 o 
   2  22   5       55.21       47.00     10.94 o 
   3  22   5      418.85      427.36     15.58 o 
   4  22   5       82.52       71.99     14.75 o 
   5  22   5      105.67      131.23     22.60 o 
   6  22   5      195.56      240.47     32.87 o 
   7  22   5        1.26      -32.81     41.96 o 
   8  22   5       29.17       -5.95     30.86 o 
   9  22   5        5.57       -1.65     35.00 o 
  -8  23   5        0.29        9.90     37.34 o 
  -7  23   5      166.41      213.18     37.32 o 
  -6  23   5        1.91       -2.73     23.15 o 
  -5  23   5       79.85       99.62     22.54 o 
  -4  23   5       19.32       21.96     20.98 o 
  -3  23   5       44.95       43.59     16.19 o 
  -2  23   5        6.50       11.61     12.63 o 
  -1  23   5       38.35       60.38     15.82 o 
   0  23   5        0.03       -9.07     14.01 o 
   1  23   5       38.44       16.54     13.44 o 
   2  23   5        6.49       11.23     14.05 o 
   3  23   5       44.82       39.96     12.94 o 
   4  23   5       19.40        0.18     14.92 o 
   5  23   5       79.72       36.82     32.39 o 
   6  23   5        1.91        8.46     25.00 o 
   7  23   5      166.09      125.78     34.30 o 
   8  23   5        0.29       -8.39     34.65 o 
  -8  24   5       14.83      -36.12     36.12 o 
  -7  24   5       57.87       22.28     37.92 o 
  -6  24   5      258.98      331.10     30.36 o 
  -5  24   5      110.11       96.91     28.96 o 
  -4  24   5       81.68       96.15     24.21 o 
  -3  24   5      157.21      135.49     15.75 o 
  -2  24   5      705.45      662.77     29.27 o 
  -1  24   5       91.52       95.60     17.01 o 
   0  24   5      388.93      403.79     20.36 o 
   1  24   5       91.04       72.13     14.66 o 
   2  24   5      705.81      649.57     26.40 o 
   3  24   5      157.72      155.58     16.84 o 
   4  24   5       81.72      105.24     17.17 o 
   5  24   5      110.00      105.21     26.19 o 
   6  24   5      259.06      256.89     35.15 o 
   7  24   5       57.79       67.88     47.79 o 
   8  24   5       14.96      -13.73     67.66 o 
  -7  25   5      217.79      254.22     74.26 o 
  -6  25   5      453.14      445.17     37.98 o 
  -5  25   5       54.99       87.86     23.54 o 
  -4  25   5      227.76      266.56     27.28 o 
  -3  25   5      131.41      150.69     19.25 o 
  -2  25   5      876.96      827.64     31.89 o 
  -1  25   5      126.11      108.71     18.60 o 
   0  25   5        0.22      -14.58     14.58 o 
   1  25   5      126.40      136.27     16.17 o 
   2  25   5      877.78      805.71     27.34 o 
   3  25   5      131.53       97.18     18.67 o 
   4  25   5      227.64      224.47     19.66 o 
   5  25   5       55.20       62.89     26.56 o 
   6  25   5      453.28      433.54     41.17 o 
   7  25   5      218.11      258.94     44.34 o 
  -7  26   5      115.57      167.16     44.34 o 
  -6  26   5       43.27       37.96     32.87 o 
  -5  26   5      275.00      255.10     30.91 o 
  -4  26   5        0.67        9.04     23.79 o 
  -3  26   5      247.82      231.12     18.36 o 
  -2  26   5       22.74       20.70     16.27 o 
  -1  26   5      223.99      243.41     20.03 o 
   0  26   5        2.91      -16.39     16.39 o 
   1  26   5      225.07      239.79     20.81 o 
   2  26   5       22.71       29.84     17.00 o 
   3  26   5      247.70      313.03     23.24 o 
   4  26   5        0.65       -4.42     16.94 o 
   5  26   5      274.82      268.02     32.33 o 
   6  26   5       43.08       84.42     34.00 o 
   7  26   5      115.69      118.81     42.01 o 
  -6  27   5       30.62       14.00     38.45 o 
  -5  27   5       15.65       23.34     27.45 o 
  -4  27   5      158.34      206.38     28.22 o 
  -3  27   5       97.87       91.32     17.04 o 
  -2  27   5      302.44      298.02     21.51 o 
  -1  27   5       63.83       71.50     18.56 o 
   0  27   5       11.65       11.37     17.50 o 
   1  27   5       63.80       71.11     19.12 o 
   2  27   5      302.61      325.15     22.40 o 
   3  27   5       97.91       98.47     20.38 o 
   4  27   5      158.73      177.51     22.90 o 
   5  27   5       15.63       41.91     28.13 o 
   6  27   5       30.41       27.18     32.35 o 
  -6  28   5       47.48       52.80     59.40 o 
  -5  28   5      116.70      176.72     34.22 o 
  -4  28   5        6.21      -19.35     27.30 o 
  -3  28   5      218.31      184.90     20.23 o 
  -2  28   5       13.48       13.21     16.77 o 
  -1  28   5       18.48       -8.58     20.43 o 
   0  28   5       61.05       59.03     19.04 o 
   1  28   5       18.57       -8.73     18.20 o 
   2  28   5       13.51       23.61     17.98 o 
   3  28   5      218.34      253.37     23.72 o 
   4  28   5        6.14       -2.77     20.79 o 
   5  28   5      116.45      106.48     43.61 o 
   6  28   5       47.43      112.58     52.80 o 
  -5  29   5        8.00       82.84     95.71 o 
  -4  29   5       14.09        7.40     26.50 o 
  -3  29   5       43.69       49.39     16.02 o 
  -2  29   5        5.30      -16.62     16.68 o 
  -1  29   5       20.29        8.20     20.55 o 
   0  29   5        0.77       -6.17     19.00 o 
   1  29   5       20.28       22.30     19.22 o 
   2  29   5        5.28       21.78     20.64 o 
   3  29   5       43.65       40.86     20.90 o 
   4  29   5       14.10       41.73     42.87 o 
  -4  30   5       51.93       78.94     39.43 o 
  -3  30   5       65.42       98.62     20.89 o 
  -2  30   5      192.53      170.74     19.85 o 
  -1  30   5       87.57       57.25     20.48 o 
   0  30   5       70.01       45.74     23.66 o 
   1  30   5       87.42       62.23     20.75 o 
   2  30   5      192.42      167.08     27.91 o 
   3  30   5       65.54       38.52     21.08 o 
   4  30   5       51.84       45.87     45.46 o 
  -3  31   5       72.73      103.51     46.39 o 
  -2  31   5       46.24       49.91     21.32 o 
  -1  31   5       14.45        5.96     21.76 o 
   0  31   5       26.64       30.12     21.55 o 
   1  31   5       14.43       -3.15     21.12 o 
   2  31   5       46.35       12.31     22.20 o 
   3  31   5       72.69      113.14     28.25 o 
  -1  32   5      385.27      481.84     82.51 o 
   0  32   5        2.86      -13.35     27.61 o 
   1  32   5      385.62      285.56     47.80 o 
   0   0   6    10460.57     9449.22    159.06 o 
   1   0   6     6433.29     6865.87     87.30 o 
   2   0   6        4.26      203.82     44.55 o 
   3   0   6       17.91       48.12      5.83 o 
   4   0   6     2389.74     3120.64     53.27 o 
   5   0   6       41.72       56.25      8.14 o 
   6   0   6      219.71      207.27     15.90 o 
   7   0   6     1169.30      991.79     28.40 o 
   8   0   6       47.10       51.57     12.92 o 
   9   0   6      125.22      146.62     16.81 o 
  10   0   6       15.81       54.78     24.46 o 
  11   0   6      182.07      204.59     58.33 o 
  12   0   6       46.95       71.47     87.46 o 
 -12   1   6      200.43      170.95     35.11 o 
 -11   1   6       68.24      109.23     29.14 o 
 -10   1   6      259.95      277.37     31.61 o 
  -9   1   6      482.98      435.09     23.30 o 
  -8   1   6      638.45      601.04     30.01 o 
  -7   1   6     1729.14     1669.84     41.15 o 
  -6   1   6       69.87       68.50     10.59 o 
  -5   1   6      219.38      195.80     10.58 o 
  -4   1   6      578.10      606.76     14.01 o 
  -3   1   6     2988.56     3097.66     45.04 o 
  -2   1   6    11947.36    12245.97    150.72 o 
  -1   1   6     2232.38     2079.27     28.80 o 
   0   1   6       67.92       73.25      4.75 o 
   1   1   6     2232.90     2100.53     31.03 o 
   2   1   6    11952.34    12247.37    163.69 o 
   3   1   6     2986.81     3167.24     49.66 o 
   4   1   6      577.71      590.31     14.10 o 
   5   1   6      219.26      195.77     10.58 o 
   6   1   6       69.62       53.90     10.21 o 
   7   1   6     1730.31     1643.01     40.91 o 
   8   1   6      638.71      622.67     23.27 o 
   9   1   6      482.51      450.68     23.29 o 
  10   1   6      260.22      275.85     31.32 o 
  11   1   6       68.21       58.98     26.71 o 
  12   1   6      199.84      203.77     37.72 o 
 -12   2   6       72.24      147.99     36.94 o 
 -11   2   6       65.69       53.45     27.37 o 
 -10   2   6      110.65      105.61     25.06 o 
  -9   2   6      418.36      434.88     23.52 o 
  -8   2   6      496.26      574.39     23.11 o 
  -7   2   6      357.78      409.21     18.44 o 
  -6   2   6      976.71      982.20     27.15 o 
  -5   2   6      112.25      121.38     12.25 o 
  -4   2   6      133.51      132.65      6.58 o 
  -3   2   6       82.76       98.87      6.47 o 
  -2   2   6     4699.30     4706.84     63.00 o 
  -1   2   6     7729.05     8479.78    111.06 o 
   0   2   6     3615.37     3804.67     47.66 o 
   1   2   6     7730.87     8481.25    137.44 o 
   2   2   6     4697.61     4702.50     67.37 o 
   3   2   6       82.56       93.69      7.42 o 
   4   2   6      133.38      129.58     10.25 o 
   5   2   6      111.86      121.52     10.24 o 
   6   2   6      975.48      979.32     24.24 o 
   7   2   6      356.85      399.70     18.14 o 
   8   2   6      496.62      541.06     22.31 o 
   9   2   6      418.56      403.29     22.46 o 
  10   2   6      110.78      114.47     31.65 o 
  11   2   6       65.68       53.80     29.33 o 
  12   2   6       72.22       75.91     39.60 o 
 -12   3   6       20.47       19.80     36.30 o 
 -11   3   6       38.22       93.04     35.93 o 
 -10   3   6        1.63       -3.80     30.46 o 
  -9   3   6       78.83       72.38     16.09 o 
  -8   3   6      754.68      711.77     26.03 o 
  -7   3   6     1343.53     1331.38     34.76 o 
  -6   3   6      198.27      212.78     19.42 o 
  -5   3   6      330.68      377.05     12.22 o 
  -4   3   6     3048.48     2979.30     49.21 o 
  -3   3   6     1004.57     1234.75     21.26 o 
  -2   3   6     2251.49     2250.90     33.16 o 
  -1   3   6    37079.16    36703.12    458.06 o 
   0   3   6     5829.55     5838.12     72.39 o 
   1   3   6    37084.02    36242.57    503.72 o 
   2   3   6     2253.42     2269.24     31.34 o 
   3   3   6     1007.03     1244.64     24.29 o 
   4   3   6     3050.34     3074.58     60.13 o 
   5   3   6      329.67      379.48     14.15 o 
   6   3   6      198.67      233.38     14.77 o 
   7   3   6     1342.85     1250.07     30.76 o 
   8   3   6      754.73      751.12     30.46 o 
   9   3   6       78.65       78.00     22.32 o 
  10   3   6        1.64       13.91     26.62 o 
  11   3   6       38.24       69.02     27.94 o 
  12   3   6       20.46       13.20     36.30 o 
 -12   4   6      127.68      214.52     42.90 o 
 -11   4   6       25.38       23.74     37.49 o 
 -10   4   6      357.00      251.86     31.61 o 
  -9   4   6      523.71      480.67     38.92 o 
  -8   4   6      494.52      444.77     20.80 o 
  -7   4   6      506.00      545.18     27.80 o 
  -6   4   6     1919.79     1918.17     38.17 o 
  -5   4   6      117.34      116.37      9.96 o 
  -4   4   6     2985.13     2917.02     46.32 o 
  -3   4   6     5865.26     6070.98     84.30 o 
  -2   4   6     1083.01     1150.87     18.39 o 
  -1   4   6     2157.96     2114.42     25.48 o 
   0   4   6      840.95     1117.53     27.14 o 
   1   4   6     2159.83     2120.59     30.45 o 
   2   4   6     1080.88     1155.28     19.38 o 
   3   4   6     5866.48     6103.79     90.90 o 
   4   4   6     2981.42     2937.09     54.04 o 
   5   4   6      117.03      124.42      8.20 o 
   6   4   6     1918.81     1900.01     38.12 o 
   7   4   6      506.76      581.34     21.13 o 
   8   4   6      494.93      493.24     14.68 o 
   9   4   6      523.38      514.98     24.88 o 
  10   4   6      356.68      354.77     33.51 o 
  11   4   6       25.57       34.87     37.95 o 
  12   4   6      127.48       33.00     36.30 o 
 -12   5   6       12.63      -29.70     36.30 o 
 -11   5   6       16.02       19.97     28.91 o 
 -10   5   6       69.35       45.25     25.06 o 
  -9   5   6      105.10      112.21     18.88 o 
  -8   5   6     1999.08     1822.59     46.67 o 
  -7   5   6      145.68      137.00     12.09 o 
  -6   5   6      738.40      676.18     19.74 o 
  -5   5   6      479.83      492.02     14.75 o 
  -4   5   6      393.26      373.54     10.83 o 
  -3   5   6     1854.91     1831.36     26.85 o 
  -2   5   6     1003.13     1039.72     20.48 o 
  -1   5   6     4501.19     4546.36     50.86 o 
   0   5   6     4078.91     3991.92     47.47 o 
   1   5   6     4501.79     4434.08     60.65 o 
   2   5   6     1002.79     1118.09     18.64 o 
   3   5   6     1853.91     1838.36     27.29 o 
   4   5   6      392.91      367.67     11.25 o 
   5   5   6      479.65      504.57     16.35 o 
   6   5   6      738.34      746.29     19.38 o 
   7   5   6      146.13      158.15     11.38 o 
   8   5   6     1998.72     1873.72     38.07 o 
   9   5   6      105.38      111.15     13.67 o 
  10   5   6       69.23       19.65     24.21 o 
  11   5   6       16.11       25.37     77.56 o 
  12   5   6       12.65      -33.00     33.00 o 
 -12   6   6       76.28      145.21     42.90 o 
 -11   6   6      107.31       88.20     29.61 o 
 -10   6   6      119.63       81.79     26.91 o 
  -9   6   6      314.68      285.13     24.16 o 
  -8   6   6      194.81      191.18     10.64 o 
  -7   6   6     3174.80     3029.83     54.32 o 
  -6   6   6      792.24      803.89     19.91 o 
  -5   6   6     6185.79     5991.76     93.92 o 
  -4   6   6      907.80     1094.36     19.36 o 
  -3   6   6     1783.50     1538.12     25.29 o 
  -2   6   6     9249.48     8964.55    124.02 o 
  -1   6   6     7322.24     8295.25     93.80 o 
   0   6   6    17688.47    18522.86    225.32 o 
   1   6   6     7319.60     8168.58    114.16 o 
   2   6   6     9249.64     9053.42    115.51 o 
   3   6   6     1784.83     1532.37     20.99 o 
   4   6   6      910.23     1145.23     30.08 o 
   5   6   6     6186.84     5898.75     99.29 o 
   6   6   6      790.23      850.85     26.60 o 
   7   6   6     3175.26     3103.52     62.64 o 
   8   6   6      194.19      182.07     11.97 o 
   9   6   6      313.91      298.30     21.91 o 
  10   6   6      119.79      149.17     20.41 o 
  11   6   6      107.33      184.18     34.77 o 
  12   6   6       76.37       26.40     39.60 o 
 -12   7   6      182.26      267.32     49.50 o 
 -11   7   6       50.39       13.20     30.34 o 
 -10   7   6      278.75      331.42     35.60 o 
  -9   7   6      531.91      540.96     35.73 o 
  -8   7   6        6.28        4.09     11.98 o 
  -7   7   6       64.08       64.29     10.07 o 
  -6   7   6       74.66       58.45      9.25 o 
  -5   7   6        0.69        0.03      6.26 o 
  -4   7   6     5563.78     5284.99     74.22 o 
  -3   7   6      400.52      344.58     11.48 o 
  -2   7   6     1927.29     1773.16     27.31 o 
  -1   7   6     1639.83     1638.90     28.54 o 
   0   7   6      344.96      362.42      8.59 o 
   1   7   6     1638.97     1616.36     31.34 o 
   2   7   6     1929.45     1798.88     23.19 o 
   3   7   6      399.63      343.90      8.58 o 
   4   7   6     5561.57     5288.75     76.09 o 
   5   7   6        0.66       12.55      8.21 o 
   6   7   6       74.78       59.02     10.19 o 
   7   7   6       64.52       72.76     11.62 o 
   8   7   6        6.33       18.71     10.34 o 
   9   7   6      530.56      617.09     45.88 o 
  10   7   6      278.92      349.96     41.98 o 
  11   7   6       50.16       50.40     34.39 o 
  12   7   6      182.56      178.21     46.20 o 
 -12   8   6       24.44       46.20     42.90 o 
 -11   8   6       13.16       55.36     31.61 o 
 -10   8   6        5.26      -10.19     26.91 o 
  -9   8   6      320.09      346.56     20.77 o 
  -8   8   6      461.90      497.24     21.22 o 
  -7   8   6     1324.39     1149.18     36.50 o 
  -6   8   6      841.01      825.00     20.80 o 
  -5   8   6      518.40      566.74     18.43 o 
  -4   8   6      230.13      290.48     28.05 o 
  -3   8   6     7682.88     7297.96    115.00 o 
  -2   8   6      703.42      773.82     24.71 o 
  -1   8   6     1079.12     1225.22     17.07 o 
   0   8   6     2928.45     2896.32     37.73 o 
   1   8   6     1081.98     1221.03     21.58 o 
   2   8   6      704.05      736.10     27.52 o 
   3   8   6     7681.65     7331.00     93.91 o 
   4   8   6      230.79      237.69     21.56 o 
   5   8   6      519.77      578.89     16.29 o 
   6   8   6      840.39      806.29     21.38 o 
   7   8   6     1326.13     1175.32     50.65 o 
   8   8   6      462.75      484.63     19.09 o 
   9   8   6      320.05      341.18     26.03 o 
  10   8   6        5.34       11.50     19.59 o 
  11   8   6       13.10       24.51     32.22 o 
  12   8   6       24.43       85.81     42.90 o 
 -12   9   6      122.80       75.91     42.90 o 
 -11   9   6       39.45       31.10     34.56 o 
 -10   9   6       26.29       -9.64     23.89 o 
  -9   9   6       23.24       17.16     17.17 o 
  -8   9   6      558.16      572.51     26.75 o 
  -7   9   6      468.01      481.53     19.57 o 
  -6   9   6       35.20       35.98      8.96 o 
  -5   9   6     1085.56     1115.59     24.10 o 
  -4   9   6     6855.60     6941.80     91.95 o 
  -3   9   6     2645.29     2404.89     46.23 o 
  -2   9   6     1124.53      845.46     13.69 o 
  -1   9   6     2183.90     1842.39     24.78 o 
   0   9   6      999.32      839.98     13.18 o 
   1   9   6     2187.58     1847.52     25.94 o 
   2   9   6     1126.54      854.85     13.65 o 
   3   9   6     2647.38     2396.53     45.92 o 
   4   9   6     6857.32     6927.75     97.76 o 
   5   9   6     1084.77     1096.02     24.38 o 
   6   9   6       35.38       43.98     10.23 o 
   7   9   6      468.22      484.42     21.29 o 
   8   9   6      558.07      606.27     25.17 o 
   9   9   6       23.15        1.54     24.53 o 
  10   9   6       26.28       44.18     21.82 o 
  11   9   6       39.48       10.14     23.67 o 
  12   9   6      122.72      128.71     42.90 o 
 -11  10   6       73.50       87.64     33.78 o 
 -10  10   6      368.41      380.71     29.53 o 
  -9  10   6       25.05       -6.53     17.33 o 
  -8  10   6      234.52      217.40     21.16 o 
  -7  10   6       27.99       30.09     14.52 o 
  -6  10   6     1013.61     1023.87     24.62 o 
  -5  10   6      785.19      808.16     19.52 o 
  -4  10   6     1814.79     1819.10     30.55 o 
  -3  10   6      500.45      481.08      9.98 o 
  -2  10   6      274.45      251.96      7.83 o 
  -1  10   6     3329.93     3342.90     42.05 o 
   0  10   6     1063.66     1047.88     14.99 o 
   1  10   6     3328.92     3360.92     40.20 o 
   2  10   6      274.53      251.83      9.38 o 
   3  10   6      499.86      488.26     10.77 o 
   4  10   6     1814.95     1839.97     29.53 o 
   5  10   6      785.41      776.96     28.97 o 
   6  10   6     1014.15      995.05     27.00 o 
   7  10   6       28.03       21.49     14.55 o 
   8  10   6      233.68      234.03     18.88 o 
   9  10   6       24.90        9.76     19.35 o 
  10  10   6      367.90      383.31     45.00 o 
  11  10   6       73.78      120.35     34.64 o 
 -11  11   6        3.91      -13.20     24.15 o 
 -10  11   6      124.62      162.52     33.10 o 
  -9  11   6       38.81       15.88     24.59 o 
  -8  11   6      128.53       71.33     20.03 o 
  -7  11   6      169.47      135.71     14.89 o 
  -6  11   6      350.48      362.90     16.39 o 
  -5  11   6      133.35       95.78     10.07 o 
  -4  11   6      597.82      560.84     14.50 o 
  -3  11   6     2567.98     2644.63     35.27 o 
  -2  11   6     1631.92     1625.43     22.79 o 
  -1  11   6     1809.87     1788.32     23.95 o 
   0  11   6        0.26        0.97      4.75 o 
   1  11   6     1809.90     1809.47     25.04 o 
   2  11   6     1631.54     1620.10     20.81 o 
   3  11   6     2568.99     2660.06     35.81 o 
   4  11   6      596.97      546.61     13.53 o 
   5  11   6      133.54       96.68     14.66 o 
   6  11   6      349.71      363.66     18.93 o 
   7  11   6      169.65      142.26     16.86 o 
   8  11   6      127.88      123.32     19.15 o 
   9  11   6       38.91       49.63     29.59 o 
  10  11   6      124.71      157.59     27.17 o 
  11  11   6        3.94      -17.40     25.35 o 
 -11  12   6       50.91       95.10     67.66 o 
 -10  12   6      129.88      156.17     26.72 o 
  -9  12   6       44.66       87.95     22.59 o 
  -8  12   6       53.76       38.89     20.54 o 
  -7  12   6      222.83      247.42     21.11 o 
  -6  12   6      664.05      612.56     23.36 o 
  -5  12   6     1458.11     1374.64     31.87 o 
  -4  12   6     1631.35     1646.84     29.29 o 
  -3  12   6     2421.05     2255.68     32.75 o 
  -2  12   6     2033.28     1767.41     25.63 o 
  -1  12   6     1011.48     1228.93     19.15 o 
   0  12   6       15.55       21.88      5.56 o 
   1  12   6     1009.56     1224.77     18.73 o 
   2  12   6     2029.34     1766.17     24.06 o 
   3  12   6     2421.77     2222.48     29.92 o 
   4  12   6     1630.16     1659.41     27.89 o 
   5  12   6     1459.63     1415.86     32.34 o 
   6  12   6      663.33      640.19     28.23 o 
   7  12   6      223.85      264.18     39.63 o 
   8  12   6       54.00       28.95     22.74 o 
   9  12   6       44.36       16.61     27.98 o 
  10  12   6      129.92      154.93     27.17 o 
  11  12   6       50.95      107.13     30.07 o 
 -11  13   6      100.58      106.55     75.91 o 
 -10  13   6       20.93       20.40     36.42 o 
  -9  13   6       85.18       54.42     32.27 o 
  -8  13   6       38.27       44.35     24.55 o 
  -7  13   6      311.28      300.50     19.62 o 
  -6  13   6      259.96      224.92     16.33 o 
  -5  13   6      874.13      840.96     24.27 o 
  -4  13   6        0.47       -2.54      7.78 o 
  -3  13   6      702.49      752.27     16.30 o 
  -2  13   6      581.91      596.76     13.07 o 
  -1  13   6     1308.10     1321.28     28.58 o 
   0  13   6       18.75       37.63      5.86 o 
   1  13   6     1307.48     1333.70     28.82 o 
   2  13   6      583.27      603.71     12.65 o 
   3  13   6      702.87      734.51     14.40 o 
   4  13   6        0.48       10.55      7.08 o 
   5  13   6      872.01      889.89     24.00 o 
   6  13   6      260.12      236.62     19.96 o 
   7  13   6      311.78      323.75     29.64 o 
   8  13   6       38.33       25.94     22.59 o 
   9  13   6       85.42       85.81     24.96 o 
  10  13   6       20.87       25.05     36.10 o 
  11  13   6      100.75      157.78     32.42 o 
 -11  14   6       58.65       31.23     30.07 o 
 -10  14   6       77.85       69.16     26.72 o 
  -9  14   6      192.75      176.14     27.01 o 
  -8  14   6      166.45      198.96     27.01 o 
  -7  14   6      212.35      234.44     26.41 o 
  -6  14   6      429.10      425.34     20.73 o 
  -5  14   6      762.53      804.26     22.09 o 
  -4  14   6     1107.52     1029.76     22.09 o 
  -3  14   6     2252.89     2317.22     34.41 o 
  -2  14   6       30.88       42.86      6.94 o 
  -1  14   6      771.61      762.17     15.51 o 
   0  14   6      366.36      369.20     10.71 o 
   1  14   6      772.40      776.78     14.37 o 
   2  14   6       31.14       38.67      6.75 o 
   3  14   6     2253.17     2256.25     32.73 o 
   4  14   6     1107.36     1026.05     20.84 o 
   5  14   6      761.59      864.73     24.38 o 
   6  14   6      429.19      395.00     21.40 o 
   7  14   6      211.96      204.77     33.41 o 
   8  14   6      166.91      173.59     36.09 o 
   9  14   6      192.86      172.42     36.75 o 
  10  14   6       77.88       92.99     40.31 o 
  11  14   6       58.92      -18.75     87.46 o 
 -11  15   6        6.42      -24.69     54.45 o 
 -10  15   6      107.10      141.14     29.22 o 
  -9  15   6        9.70       -1.49     23.92 o 
  -8  15   6      225.67      245.77     28.85 o 
  -7  15   6      473.57      417.64     28.18 o 
  -6  15   6      131.61      157.57     17.03 o 
  -5  15   6      911.45      944.26     27.16 o 
  -4  15   6     1572.55     1638.57     34.48 o 
  -3  15   6     1101.97     1023.01     20.03 o 
  -2  15   6      711.61      687.80     16.37 o 
  -1  15   6     4297.19     3972.70     56.84 o 
   0  15   6     7669.73     7075.12     88.21 o 
   1  15   6     4299.26     4007.19     49.41 o 
   2  15   6      711.24      696.99     14.49 o 
   3  15   6     1101.17     1031.80     18.94 o 
   4  15   6     1570.95     1655.84     29.56 o 
   5  15   6      909.11      903.85     25.80 o 
   6  15   6      131.29      119.00     14.03 o 
   7  15   6      473.78      461.38     33.50 o 
   8  15   6      225.46      265.97     52.44 o 
   9  15   6        9.77        7.63     24.96 o 
  10  15   6      107.24      177.89     35.71 o 
  11  15   6        6.45       -3.81     30.07 o 
 -10  16   6      109.18       60.14     31.44 o 
  -9  16   6       93.60      100.73     28.85 o 
  -8  16   6        2.09       53.65     24.61 o 
  -7  16   6      169.19      129.53     26.13 o 
  -6  16   6       42.08       21.95     15.23 o 
  -5  16   6      660.24      549.22     24.15 o 
  -4  16   6      565.87      603.19     27.29 o 
  -3  16   6        1.08       -2.44      7.54 o 
  -2  16   6       42.69       51.51      8.93 o 
  -1  16   6      519.28      497.21     13.88 o 
   0  16   6       11.52        3.73      7.67 o 
   1  16   6      518.87      476.81     12.24 o 
   2  16   6       42.40       47.23      7.74 o 
   3  16   6        1.07        1.06      8.83 o 
   4  16   6      567.59      584.32     26.23 o 
   5  16   6      660.12      579.85     20.95 o 
   6  16   6       42.48       43.38     13.15 o 
   7  16   6      168.95      206.26     21.52 o 
   8  16   6        2.11       37.86     24.61 o 
   9  16   6       93.79      109.10     29.05 o 
  10  16   6      109.37      139.37     31.84 o 
 -10  17   6      152.05      182.45     37.12 o 
  -9  17   6        3.86      -17.21     26.83 o 
  -8  17   6       80.45       86.29     28.67 o 
  -7  17   6       10.03      -22.79     22.79 o 
  -6  17   6      333.14      318.46     32.39 o 
  -5  17   6      131.09      128.66     17.00 o 
  -4  17   6      985.49     1000.85     37.58 o 
  -3  17   6      159.76      168.26      9.80 o 
  -2  17   6       22.94       -2.73      8.70 o 
  -1  17   6     1309.66     1228.86     25.75 o 
   0  17   6       19.09       13.45      8.51 o 
   1  17   6     1308.95     1244.25     21.87 o 
   2  17   6       22.85       19.64      7.97 o 
   3  17   6      159.68      152.07      9.69 o 
   4  17   6      985.59      923.88     23.22 o 
   5  17   6      131.32      144.30     14.05 o 
   6  17   6      333.53      322.80     24.11 o 
   7  17   6        9.95      -12.98     23.34 o 
   8  17   6       80.02       76.96     27.57 o 
   9  17   6        3.87      -27.01     27.01 o 
  10  17   6      151.93      209.98     38.45 o 
 -10  18   6      102.05      100.66     37.95 o 
  -9  18   6        0.41      -12.72     35.67 o 
  -8  18   6       31.07       26.52     27.99 o 
  -7  18   6      165.42      198.81     28.38 o 
  -6  18   6      539.57      526.76     34.19 o 
  -5  18   6      478.65      473.02     27.64 o 
  -4  18   6      389.53      423.65     18.63 o 
  -3  18   6      912.14      834.07     27.58 o 
  -2  18   6      874.67      885.40     21.25 o 
  -1  18   6      392.65      373.81     17.53 o 
   0  18   6      756.77      726.22     18.56 o 
   1  18   6      390.52      387.66     12.57 o 
   2  18   6      873.45      870.99     18.40 o 
   3  18   6      910.44      855.77     18.47 o 
   4  18   6      388.97      384.88     14.90 o 
   5  18   6      478.31      503.80     20.32 o 
   6  18   6      538.76      525.40     38.11 o 
   7  18   6      165.81      169.96     25.70 o 
   8  18   6       30.95       25.82     27.01 o 
   9  18   6        0.40      -13.68     27.78 o 
  10  18   6      102.04      127.43     36.12 o 
 -10  19   6       18.83       77.82     82.51 o 
  -9  19   6      353.87      356.17     38.82 o 
  -8  19   6      162.18      118.75     31.84 o 
  -7  19   6      560.58      524.99     40.79 o 
  -6  19   6      192.08      219.65     26.04 o 
  -5  19   6      528.95      472.29     27.81 o 
  -4  19   6      276.54      242.57     16.41 o 
  -3  19   6      191.61      162.08     14.96 o 
  -2  19   6       35.33       27.85     10.78 o 
  -1  19   6      333.94      332.02     16.71 o 
   0  19   6       47.66       37.22     10.54 o 
   1  19   6      333.21      355.99     13.14 o 
   2  19   6       35.10       45.68      9.83 o 
   3  19   6      192.52      193.61     11.31 o 
   4  19   6      276.12      253.38     13.14 o 
   5  19   6      530.45      493.70     54.90 o 
   6  19   6      192.04      205.52     26.15 o 
   7  19   6      561.66      526.09     40.50 o 
   8  19   6      162.13      129.49     31.79 o 
   9  19   6      352.75      330.14     38.46 o 
  10  19   6       18.85       80.48     36.12 o 
  -9  20   6      226.92      207.86     39.67 o 
  -8  20   6      214.71      186.53     34.24 o 
  -7  20   6       54.05       75.91     46.67 o 
  -6  20   6      533.20      580.52     32.22 o 
  -5  20   6       11.01        2.83     18.79 o 
  -4  20   6      361.34      378.19     23.39 o 
  -3  20   6      156.75      150.48     11.62 o 
  -2  20   6      157.11      143.27     13.88 o 
  -1  20   6      836.46      744.82     21.18 o 
   0  20   6      739.76      804.02     36.78 o 
   1  20   6      834.96      772.75     21.28 o 
   2  20   6      157.11      154.27     11.77 o 
   3  20   6      156.26      134.10     11.07 o 
   4  20   6      361.62      361.51     17.13 o 
   5  20   6       11.14       19.91     19.32 o 
   6  20   6      533.16      577.43     36.59 o 
   7  20   6       54.11       45.63     25.20 o 
   8  20   6      214.64      218.77     34.24 o 
   9  20   6      226.80      251.25     37.09 o 
  -9  21   6       20.01        1.32     54.45 o 
  -8  21   6       86.64       25.39     32.22 o 
  -7  21   6       83.50       86.50     58.96 o 
  -6  21   6      164.11      191.39     24.56 o 
  -5  21   6      119.11      117.71     20.04 o 
  -4  21   6      526.10      557.39     22.76 o 
  -3  21   6      513.82      543.59     18.15 o 
  -2  21   6      711.04      668.01     21.93 o 
  -1  21   6     1370.40     1349.94     30.92 o 
   0  21   6     5773.07     5423.35     92.63 o 
   1  21   6     1372.08     1307.92     31.22 o 
   2  21   6      712.21      661.50     18.33 o 
   3  21   6      515.08      588.41     17.06 o 
   4  21   6      526.43      578.11     22.38 o 
   5  21   6      118.96      118.24     21.91 o 
   6  21   6      164.25      131.62     25.95 o 
   7  21   6       83.44       66.45     25.95 o 
   8  21   6       86.53      145.65     33.61 o 
   9  21   6       19.96       40.99     36.12 o 
  -9  22   6       42.64       61.51     39.60 o 
  -8  22   6      249.35      303.66     44.34 o 
  -7  22   6       98.73      100.45     33.11 o 
  -6  22   6      118.37      119.78     24.40 o 
  -5  22   6       46.71       42.64     22.14 o 
  -4  22   6      382.16      409.77     26.14 o 
  -3  22   6      151.63      172.21     15.19 o 
  -2  22   6      475.91      539.04     19.12 o 
  -1  22   6      269.61      333.53     19.27 o 
   0  22   6      535.09      551.19     23.32 o 
   1  22   6      269.79      290.79     17.01 o 
   2  22   6      476.17      506.64     17.34 o 
   3  22   6      152.13      171.73     13.62 o 
   4  22   6      383.20      369.83     19.53 o 
   5  22   6       46.63       79.61     21.91 o 
   6  22   6      118.33      142.52     27.65 o 
   7  22   6       98.39       81.11     27.75 o 
   8  22   6      249.75      285.21     39.08 o 
   9  22   6       42.50       69.31     37.34 o 
  -8  23   6      155.77      227.77     43.13 o 
  -7  23   6       39.80       50.55     32.86 o 
  -6  23   6      187.47      229.76     35.44 o 
  -5  23   6       37.32       30.58     21.15 o 
  -4  23   6      255.09      212.02     26.19 o 
  -3  23   6       27.78       10.12     13.55 o 
  -2  23   6        1.96        6.71     11.97 o 
  -1  23   6      180.78      182.52     21.77 o 
   0  23   6       63.70       42.08     14.85 o 
   1  23   6      180.28      202.14     17.27 o 
   2  23   6        1.96        9.06     13.73 o 
   3  23   6       27.66       13.64     13.25 o 
   4  23   6      255.15      237.44     18.38 o 
   5  23   6       37.39       23.69     22.86 o 
   6  23   6      187.38      273.56     34.19 o 
   7  23   6       39.90       45.67     32.34 o 
   8  23   6      155.61      216.34     38.24 o 
  -8  24   6       18.18      -22.04     36.12 o 
  -7  24   6       22.71       -7.89     32.86 o 
  -6  24   6      741.88      743.78     91.87 o 
  -5  24   6      143.59      133.10     23.91 o 
  -4  24   6      351.48      416.27     30.75 o 
  -3  24   6      307.71      248.52     17.44 o 
  -2  24   6       89.52       83.60     14.99 o 
  -1  24   6      108.11       99.26     16.17 o 
   0  24   6      141.84      110.59     16.52 o 
   1  24   6      107.37       97.53     15.96 o 
   2  24   6       89.58      121.21     15.79 o 
   3  24   6      307.33      271.44     18.10 o 
   4  24   6      350.96      364.09     22.76 o 
   5  24   6      143.58      153.11     27.85 o 
   6  24   6      740.96      810.31     56.37 o 
   7  24   6       22.74       24.06     36.12 o 
   8  24   6       18.20      124.47     40.79 o 
  -7  25   6      311.21      275.65     47.80 o 
  -6  25   6       15.66       22.90     29.09 o 
  -5  25   6       55.26       55.35     22.81 o 
  -4  25   6        6.52       24.54     23.79 o 
  -3  25   6       63.73       71.57     15.30 o 
  -2  25   6       40.24       35.38     15.81 o 
  -1  25   6      381.84      392.20     21.75 o 
   0  25   6        3.81       -8.43     15.55 o 
   1  25   6      381.02      343.07     20.58 o 
   2  25   6       40.38       10.74     15.04 o 
   3  25   6       63.36       63.64     18.48 o 
   4  25   6        6.55       -1.85     17.62 o 
   5  25   6       55.38       51.35     32.39 o 
   6  25   6       15.67       44.55     31.61 o 
   7  25   6      311.51      382.40     49.01 o 
  -7  26   6        2.05      -11.65     39.47 o 
  -6  26   6       97.49      114.72     33.59 o 
  -5  26   6      102.06      132.22     29.03 o 
  -4  26   6       37.77       22.26     25.31 o 
  -3  26   6      209.22      231.18     18.69 o 
  -2  26   6       45.09       50.04     16.14 o 
  -1  26   6       26.41       18.98     16.59 o 
   0  26   6       55.56       67.34     17.43 o 
   1  26   6       26.20       13.79     21.24 o 
   2  26   6       44.85       28.34     17.27 o 
   3  26   6      209.32      202.54     21.59 o 
   4  26   6       37.98       48.61     17.59 o 
   5  26   6      102.04      126.14     29.08 o 
   6  26   6       97.36      160.35     37.02 o 
   7  26   6        2.09       55.35     40.79 o 
  -6  27   6      103.46      254.12     72.61 o 
  -5  27   6      109.22       28.34     32.87 o 
  -4  27   6      505.72      558.40     35.28 o 
  -3  27   6       55.93       47.13     16.72 o 
  -2  27   6      267.38      288.77     21.87 o 
  -1  27   6       48.80       61.68     18.77 o 
   0  27   6      734.01      728.72     29.17 o 
   1  27   6       49.00       41.21     18.98 o 
   2  27   6      267.58      307.17     24.40 o 
   3  27   6       55.81       73.94     20.41 o 
   4  27   6      505.53      475.17     43.79 o 
   5  27   6      108.92      100.00     33.62 o 
   6  27   6      103.33       66.22     34.70 o 
  -6  28   6       14.92       16.50     62.71 o 
  -5  28   6      442.05      493.76     41.60 o 
  -4  28   6       96.56      154.56     36.92 o 
  -3  28   6        0.67       10.50     16.39 o 
  -2  28   6       44.51       46.62     17.12 o 
  -1  28   6       94.05      120.74     19.87 o 
   0  28   6       39.45      111.65     21.32 o 
   1  28   6       93.87      123.76     20.41 o 
   2  28   6       44.36       76.79     18.83 o 
   3  28   6        0.70       -3.16     19.84 o 
   4  28   6       96.61      135.29     23.35 o 
   5  28   6      441.76      613.85     92.41 o 
   6  28   6       14.90        5.37     42.90 o 
  -5  29   6        0.25      -48.19     48.19 o 
  -4  29   6       26.22        8.46     25.14 o 
  -3  29   6       77.15       66.08     18.71 o 
  -2  29   6       43.51       35.00     17.76 o 
  -1  29   6       11.77      -12.25     17.97 o 
   0  29   6       35.60       19.59     20.95 o 
   1  29   6       11.67      -18.78     18.78 o 
   2  29   6       43.52       38.75     18.79 o 
   3  29   6       77.29       59.89     21.57 o 
   4  29   6       26.18       27.42     21.36 o 
  -4  30   6       51.02       89.11     42.78 o 
  -3  30   6       82.83       60.11     24.85 o 
  -2  30   6       24.23       -2.98     17.36 o 
  -1  30   6       32.98       29.10     20.33 o 
   0  30   6       19.49       18.33     21.55 o 
   1  30   6       32.64       24.15     20.11 o 
   2  30   6       24.25       69.73     21.38 o 
   3  30   6       82.77      100.21     22.87 o 
   4  30   6       51.02      110.06     46.50 o 
  -3  31   6      177.77      221.52     41.25 o 
  -2  31   6        0.55      -19.91     19.91 o 
  -1  31   6      140.78      137.25     27.89 o 
   0  31   6      145.97      117.22     26.41 o 
   1  31   6      140.78       89.96     23.89 o 
   2  31   6        0.55      -18.92     25.63 o 
   3  31   6      178.03      129.30     28.07 o 
   0  32   6       22.96       82.51     56.10 o 
   1   0   7     3819.84     3930.49     51.69 o 
   2   0   7     5882.06     6169.39     83.12 o 
   3   0   7     2634.40     2703.80     40.93 o 
   4   0   7      404.63      291.21     12.37 o 
   5   0   7      422.75      482.09     16.13 o 
   6   0   7     2127.07     2086.39     44.71 o 
   7   0   7        4.06        3.47     11.62 o 
   8   0   7      110.17      124.60     14.37 o 
   9   0   7       51.25       62.59     15.96 o 
  10   0   7       48.21       34.70     36.18 o 
  11   0   7       11.08       33.47     26.91 o 
  12   0   7      197.31      229.45     39.91 o 
 -12   1   7       22.58       28.11     31.81 o 
 -11   1   7       11.08       45.01     27.16 o 
 -10   1   7      267.37      359.10     33.78 o 
  -9   1   7      961.36      966.77     34.71 o 
  -8   1   7      200.75      204.54     16.22 o 
  -7   1   7      190.64      221.86     15.14 o 
  -6   1   7     1209.95     1122.09     27.94 o 
  -5   1   7       14.33       47.69     13.71 o 
  -4   1   7     2246.23     2736.46     43.65 o 
  -3   1   7    10596.54    11283.68    149.91 o 
  -2   1   7     1568.19     2204.64    103.96 o 
  -1   1   7    10105.99    12941.73    208.23 o 
   0   1   7      512.59      970.01     33.03 o 
   1   1   7    10106.93    12952.76    281.85 o 
   2   1   7     1567.83     2061.38    174.91 o 
   3   1   7    10597.23    11333.56    156.52 o 
   4   1   7     2245.74     2587.06     56.10 o 
   5   1   7       14.20       31.45      7.15 o 
   6   1   7     1209.80     1101.23     27.67 o 
   7   1   7      191.56      237.74     15.49 o 
   8   1   7      200.52      173.98     16.59 o 
   9   1   7      961.35      976.19     34.60 o 
  10   1   7      267.35      272.75     33.73 o 
  11   1   7       11.25      -19.45     25.95 o 
  12   1   7       22.56       89.11     39.60 o 
 -12   2   7      121.67      103.41     41.25 o 
 -11   2   7      213.80      212.42     33.48 o 
 -10   2   7      298.15      247.28     59.06 o 
  -9   2   7      287.05      293.08     22.85 o 
  -8   2   7      585.57      611.85     24.61 o 
  -7   2   7      282.03      245.76     16.22 o 
  -6   2   7      295.05      316.44     14.33 o 
  -5   2   7      718.51      739.25     15.28 o 
  -4   2   7     1239.60     1048.84     18.32 o 
  -3   2   7     2000.77     2102.15     30.10 o 
  -2   2   7     4157.79     4717.59     60.98 o 
  -1   2   7     7889.42     8102.38    100.04 o 
   0   2   7     7283.03     7779.86     96.31 o 
   1   2   7     7891.14     8095.24    113.40 o 
   2   2   7     4157.96     4664.61     70.72 o 
   3   2   7     1999.08     2076.89     32.98 o 
   4   2   7     1238.22     1076.09     22.94 o 
   5   2   7      716.62      730.99     20.20 o 
   6   2   7      296.06      294.67     12.02 o 
   7   2   7      282.19      230.00     15.65 o 
   8   2   7      585.02      623.86     23.89 o 
   9   2   7      286.69      293.92     23.45 o 
  10   2   7      298.02      278.93     31.08 o 
  11   2   7      213.80      230.27     33.78 o 
  12   2   7      121.80      118.81     42.90 o 
 -12   3   7       35.30      105.61     39.60 o 
 -11   3   7       18.40       -7.99     27.16 o 
 -10   3   7      225.59      275.14     30.80 o 
  -9   3   7      382.09      395.11     26.12 o 
  -8   3   7     1280.19     1248.95     35.83 o 
  -7   3   7       48.41       93.69     13.45 o 
  -6   3   7     4507.21     4363.36     86.35 o 
  -5   3   7     1005.43      854.71     18.01 o 
  -4   3   7    18887.94    20690.95    301.45 o 
  -3   3   7      280.90      253.04      8.87 o 
  -2   3   7      267.80      418.24     19.03 o 
  -1   3   7     3646.89     6273.27    162.35 o 
   0   3   7   273864.62   311282.47   4512.82 o 
   1   3   7     3647.75     5795.80    221.03 o 
   2   3   7      272.65      390.23     15.78 o 
   3   3   7      280.58      244.24      9.79 o 
   4   3   7    18893.72    20399.14    385.47 o 
   5   3   7     1005.65      879.45     24.15 o 
   6   3   7     4506.46     4450.03    105.70 o 
   7   3   7       48.17       59.28     12.05 o 
   8   3   7     1279.64     1266.88     35.60 o 
   9   3   7      382.05      383.72     23.20 o 
  10   3   7      225.65      231.25     31.61 o 
  11   3   7       18.28       50.60     32.47 o 
  12   3   7       35.24       59.40     39.60 o 
 -12   4   7       86.96      178.21     42.90 o 
 -11   4   7      145.65       94.98     31.08 o 
 -10   4   7      247.26      216.52     46.98 o 
  -9   4   7      555.33      508.76     29.85 o 
  -8   4   7      891.49      869.97     32.83 o 
  -7   4   7      821.85      741.52     25.41 o 
  -6   4   7      121.71      116.91      9.38 o 
  -5   4   7     2192.04     2101.50     39.19 o 
  -4   4   7      120.96      186.89      7.41 o 
  -3   4   7     2115.75     1949.47     26.98 o 
  -2   4   7       68.75       80.90      5.08 o 
  -1   4   7     1746.91     1527.20     19.88 o 
   0   4   7    35534.15    35580.23    415.61 o 
   1   4   7     1747.77     1552.90     22.39 o 
   2   4   7       69.26       87.08      5.15 o 
   3   4   7     2111.69     1948.23     27.81 o 
   4   4   7      121.01      175.57     10.66 o 
   5   4   7     2190.86     2127.22     40.90 o 
   6   4   7      121.15      141.33      9.18 o 
   7   4   7      822.40      754.86     27.19 o 
   8   4   7      892.02      896.63     23.15 o 
   9   4   7      555.80      525.16     40.97 o 
  10   4   7      246.87      256.01     31.61 o 
  11   4   7      145.47      155.33     42.90 o 
  12   4   7       86.69       13.20     36.30 o 
 -12   5   7        3.49       29.70     36.30 o 
 -11   5   7       74.88       66.88     29.61 o 
 -10   5   7       17.29       22.42     26.21 o 
  -9   5   7      541.01      526.82     29.85 o 
  -8   5   7      387.21      351.09     21.71 o 
  -7   5   7       18.28        5.49     10.16 o 
  -6   5   7     1036.09     1011.06     27.96 o 
  -5   5   7      515.82      619.08     14.10 o 
  -4   5   7      371.49      635.69     18.82 o 
  -3   5   7     4330.99     4749.59     66.30 o 
  -2   5   7      500.17      887.77     69.31 o 
  -1   5   7     3486.96     4983.44    122.46 o 
   0   5   7     4243.58     5718.80    112.20 o 
   1   5   7     3489.31     4640.94     89.43 o 
   2   5   7      500.13     1121.74     60.76 o 
   3   5   7     4334.01     4762.57     59.37 o 
   4   5   7      371.15      590.38     33.96 o 
   5   5   7      516.77      618.24     17.72 o 
   6   5   7     1035.18      980.19     23.34 o 
   7   5   7       17.91       14.67      9.33 o 
   8   5   7      387.44      397.57     14.93 o 
   9   5   7      540.81      557.49     30.83 o 
  10   5   7       17.28       25.30     26.57 o 
  11   5   7       75.23       94.99     37.95 o 
  12   5   7        3.48      -36.30     36.30 o 
 -12   6   7       32.96       79.21     39.60 o 
 -11   6   7       17.56      -28.61     28.61 o 
 -10   6   7      192.15      123.88     30.76 o 
  -9   6   7       38.38       22.52     17.65 o 
  -8   6   7        4.79       12.65     14.62 o 
  -7   6   7      791.62      755.36     20.57 o 
  -6   6   7     3053.92     2982.51     51.03 o 
  -5   6   7      330.33      374.09     11.34 o 
  -4   6   7    10348.98    10057.63    138.49 o 
  -3   6   7     2353.04     2613.69     45.90 o 
  -2   6   7     2665.06     2755.99     38.24 o 
  -1   6   7     1098.37     1151.13     16.50 o 
   0   6   7     1384.82     1318.47     18.10 o 
   1   6   7     1097.72     1153.83     18.69 o 
   2   6   7     2666.08     2762.59     32.05 o 
   3   6   7     2351.62     2688.39     40.11 o 
   4   6   7    10351.93    10154.70    133.63 o 
   5   6   7      330.29      367.34     16.84 o 
   6   6   7     3054.96     3050.77     57.73 o 
   7   6   7      791.93      752.81     26.39 o 
   8   6   7        4.69       10.72      9.87 o 
   9   6   7       38.58       31.53     15.08 o 
  10   6   7      192.56      171.16     34.39 o 
  11   6   7       17.44       26.40     74.26 o 
  12   6   7       32.97       59.40     39.60 o 
 -12   7   7       26.75       62.71     39.60 o 
 -11   7   7       48.10       55.97     36.53 o 
 -10   7   7        5.91      -14.03     51.92 o 
  -9   7   7       21.72       -0.61     17.76 o 
  -8   7   7      125.02      123.65     14.09 o 
  -7   7   7     1499.90     1447.57     32.06 o 
  -6   7   7      179.72      171.47     10.56 o 
  -5   7   7       51.10      194.72     46.20 o 
  -4   7   7     1009.02     1067.68     30.82 o 
  -3   7   7     4015.82     4609.85     71.18 o 
  -2   7   7     1159.05     1203.16     33.14 o 
  -1   7   7     9410.29    10082.40    116.09 o 
   0   7   7     1905.61     2627.69     34.37 o 
   1   7   7     9412.86    10281.81    131.08 o 
   2   7   7     1159.07     1218.57     29.39 o 
   3   7   7     4016.04     4711.08     96.22 o 
   4   7   7     1009.45     1074.75     28.04 o 
   5   7   7       50.78      101.89     29.58 o 
   6   7   7      179.83      180.02     11.94 o 
   7   7   7     1501.63     1419.68     34.83 o 
   8   7   7      124.94       85.74     15.85 o 
   9   7   7       21.66       37.81     18.03 o 
  10   7   7        5.92       11.79     20.56 o 
  11   7   7       47.71       35.58     70.96 o 
  12   7   7       26.77      -36.30     36.30 o 
 -12   8   7      195.40      264.02     52.80 o 
 -11   8   7      117.89      147.78     34.25 o 
 -10   8   7      225.26      205.15     36.44 o 
  -9   8   7       75.99       63.71     15.40 o 
  -8   8   7      180.63      173.55     15.32 o 
  -7   8   7      426.37      411.47     16.38 o 
  -6   8   7      179.73      199.46     11.46 o 
  -5   8   7     1972.10     1826.19     31.36 o 
  -4   8   7    21632.08    20631.95    277.60 o 
  -3   8   7     4552.09     4602.45     59.52 o 
  -2   8   7     2536.67     2278.87     26.69 o 
  -1   8   7      100.80      136.39      6.39 o 
   0   8   7      240.14      307.05      7.40 o 
   1   8   7      100.60      126.78      5.91 o 
   2   8   7     2535.54     2296.68     30.10 o 
   3   8   7     4549.44     4633.13     57.05 o 
   4   8   7    21626.29    20751.51    263.89 o 
   5   8   7     1972.62     1790.11     34.02 o 
   6   8   7      179.30      202.58     12.41 o 
   7   8   7      427.66      399.49     19.99 o 
   8   8   7      181.40      178.50     16.09 o 
   9   8   7       75.62       88.33     26.26 o 
  10   8   7      225.46      222.82     26.16 o 
  11   8   7      117.86      131.54     24.73 o 
  12   8   7      195.21      158.41     46.20 o 
 -11   9   7       80.61      125.77     40.53 o 
 -10   9   7        2.39        6.50     26.81 o 
  -9   9   7      203.91      207.20     21.47 o 
  -8   9   7     1411.04     1432.04     42.67 o 
  -7   9   7      495.77      458.77     19.33 o 
  -6   9   7     1819.48     1876.47     34.60 o 
  -5   9   7     1795.44     2176.82     42.24 o 
  -4   9   7    34270.30    36309.96    451.22 o 
  -3   9   7      910.64     2640.22    145.21 o 
  -2   9   7     1343.94     1203.34     17.15 o 
  -1   9   7      209.12      622.80     87.46 o 
   0   9   7     7869.04     8491.22     95.35 o 
   1   9   7      209.64      514.35     33.78 o 
   2   9   7     1339.38     1183.84     16.94 o 
   4   9   7    34274.66    36356.40    459.93 o 
   5   9   7     1796.26     2120.06     89.74 o 
   6   9   7     1820.96     1837.47     41.85 o 
   7   9   7      494.44      485.12     21.94 o 
   8   9   7     1411.42     1441.46     42.06 o 
   9   9   7      204.30      210.09     23.94 o 
  10   9   7        2.42       -1.26     20.94 o 
  11   9   7       80.55      115.66     25.35 o 
 -11  10   7      218.07      260.85     57.53 o 
 -10  10   7       64.52      114.11     22.72 o 
  -9  10   7      476.43      531.21     44.74 o 
  -8  10   7      293.00      240.56     44.78 o 
  -7  10   7      698.20      694.97     24.44 o 
  -6  10   7      400.25      436.40     16.31 o 
  -5  10   7     4938.46     4739.63     77.32 o 
  -4  10   7      601.12      654.53     15.00 o 
  -3  10   7     3174.44     3318.86     43.36 o 
  -2  10   7      533.93      606.64     11.92 o 
  -1  10   7     2713.61     2590.88     33.50 o 
   0  10   7     1697.69     1618.92     21.22 o 
   1  10   7     2715.41     2641.95     33.14 o 
   2  10   7      535.25      592.59     11.18 o 
   3  10   7     3178.56     3448.86     43.02 o 
   4  10   7      601.25      633.68     14.42 o 
   5  10   7     4934.23     4781.57     88.17 o 
   6  10   7      400.83      439.72     18.64 o 
   7  10   7      695.05      697.62     27.57 o 
   8  10   7      293.18      304.24     19.91 o 
   9  10   7      477.65      556.29     34.27 o 
  10  10   7       64.44       68.87     24.05 o 
  11  10   7      217.81      252.77     29.52 o 
 -11  11   7      124.75      103.87     38.06 o 
 -10  11   7       64.52       72.90     22.50 o 
  -9  11   7      276.71      288.82     29.07 o 
  -8  11   7       27.91       29.24     18.43 o 
  -7  11   7       71.54       69.91     18.09 o 
  -6  11   7      363.19      295.94     17.52 o 
  -5  11   7      708.99      665.04     21.46 o 
  -4  11   7      776.26      734.61     21.78 o 
  -3  11   7     4095.07     4181.65     54.65 o 
  -2  11   7     8033.22     7491.71     87.57 o 
  -1  11   7      118.89      119.73     10.10 o 
   0  11   7      336.51      454.08     22.31 o 
   1  11   7      118.96      125.47      8.72 o 
   2  11   7     8035.35     7537.15     84.60 o 
   3  11   7     4096.32     4175.04     52.04 o 
   4  11   7      777.26      712.38     14.92 o 
   5  11   7      709.02      678.50     19.95 o 
   6  11   7      362.41      313.80     21.96 o 
   7  11   7       71.22       85.46     20.54 o 
   8  11   7       28.04       39.88     19.92 o 
   9  11   7      276.52      262.67     27.32 o 
  10  11   7       64.46       86.80     25.35 o 
  11  11   7      125.00      125.33     29.10 o 
 -11  12   7       67.53       86.86     28.55 o 
 -10  12   7        6.80       10.24     32.75 o 
  -9  12   7      267.65      251.18     27.78 o 
  -8  12   7       26.99       12.09     18.10 o 
  -7  12   7      935.27      851.31     38.27 o 
  -6  12   7      233.90      227.88     17.22 o 
  -5  12   7     1018.94      953.04     24.23 o 
  -4  12   7     3127.38     3117.45     50.03 o 
  -3  12   7     1673.40     1619.68     24.93 o 
  -2  12   7     1871.30     1719.76     25.09 o 
  -1  12   7      378.24      403.73     10.12 o 
   0  12   7      237.96      214.17     11.78 o 
   1  12   7      377.94      392.98      9.96 o 
   2  12   7     1871.36     1716.02     24.40 o 
   3  12   7     1671.91     1563.31     23.28 o 
   4  12   7     3126.87     3113.93     47.94 o 
   5  12   7     1018.17      995.54     25.08 o 
   6  12   7      233.49      251.56     21.20 o 
   7  12   7      934.76      832.00     40.79 o 
   8  12   7       26.96       42.74     62.97 o 
   9  12   7      267.42      308.44     29.38 o 
  10  12   7        6.82       81.48     25.89 o 
  11  12   7       67.46       83.17     49.50 o 
 -11  13   7       84.79       57.37     30.07 o 
 -10  13   7       96.60       72.09     25.73 o 
  -9  13   7      125.27       97.63     27.68 o 
  -8  13   7        7.30      -22.87     22.87 o 
  -7  13   7      158.38      144.06     16.49 o 
  -6  13   7       63.49       53.50     13.51 o 
  -5  13   7       90.42       80.36     11.88 o 
  -4  13   7       67.34       61.63      8.53 o 
  -3  13   7     1828.65     1594.64     25.48 o 
  -2  13   7      126.29      158.58      8.05 o 
  -1  13   7     1550.71     1576.96     25.56 o 
   0  13   7        9.96       13.68      5.60 o 
   1  13   7     1552.13     1617.64     24.91 o 
   2  13   7      126.33      157.02      8.55 o 
   3  13   7     1828.63     1608.46     24.55 o 
   4  13   7       67.53       66.51      8.04 o 
   5  13   7       90.29       70.70     10.72 o 
   6  13   7       63.55       61.03     14.37 o 
   7  13   7      158.69      171.34     27.94 o 
   8  13   7        7.28       13.28     35.02 o 
   9  13   7      125.34      162.68     31.34 o 
  10  13   7       96.65       88.22     27.32 o 
  11  13   7       84.97       88.85     30.07 o 
 -11  14   7       23.57       55.34     30.07 o 
 -10  14   7      331.47      426.53     41.82 o 
  -9  14   7       10.24      -25.08     34.69 o 
  -8  14   7      152.57      181.76     43.50 o 
  -7  14   7       99.46      124.28     17.02 o 
  -6  14   7      243.53      248.41     17.58 o 
  -5  14   7       32.94       18.99     12.37 o 
  -4  14   7     2505.02     2373.52     40.87 o 
  -3  14   7      396.46      428.70     14.27 o 
  -2  14   7      593.45      613.51     14.58 o 
  -1  14   7      539.16      537.23     12.94 o 
   0  14   7     3044.16     2706.25     35.95 o 
   1  14   7      539.53      535.56     12.07 o 
   2  14   7      594.05      592.54     12.93 o 
   3  14   7      396.34      414.34     11.54 o 
   4  14   7     2506.27     2416.89     37.63 o 
   5  14   7       32.66       34.46     12.96 o 
   6  14   7      243.96      240.03     15.34 o 
   7  14   7       99.52       80.42     18.53 o 
   8  14   7      152.01      169.86     26.83 o 
   9  14   7       10.19      -13.77     30.20 o 
  10  14   7      331.24      304.03     34.07 o 
  11  14   7       23.51       30.97     47.85 o 
 -11  15   7        8.47       25.13     30.07 o 
 -10  15   7       86.77       79.34     29.05 o 
  -9  15   7      143.75      134.29     30.87 o 
  -8  15   7      237.06      271.00     30.86 o 
  -7  15   7      394.19      357.62     27.04 o 
  -6  15   7      743.28      708.72     29.81 o 
  -5  15   7       44.57       44.68     12.40 o 
  -4  15   7     6555.92     6549.99    111.40 o 
  -3  15   7      688.07      718.31     17.02 o 
  -2  15   7     1865.14     1943.61     31.37 o 
  -1  15   7     2807.69     2946.17     42.74 o 
   0  15   7    10594.65    10153.03    123.99 o 
   1  15   7     2809.62     2995.64     39.43 o 
   2  15   7     1863.05     1885.53     27.67 o 
   3  15   7      688.80      729.11     15.90 o 
   4  15   7     6557.99     6604.08     92.58 o 
   5  15   7       45.16       40.52     11.92 o 
   6  15   7      744.91      739.25     25.22 o 
   7  15   7      393.65      355.88     22.78 o 
   8  15   7      237.25      251.28     29.55 o 
   9  15   7      143.81      183.74     47.20 o 
  10  15   7       86.59       96.51     29.22 o 
  11  15   7        8.46      -12.54     29.10 o 
 -10  16   7        8.38       -4.62     29.10 o 
  -9  16   7      679.54      656.03     44.08 o 
  -8  16   7       46.12       55.77     26.53 o 
  -7  16   7      246.27      247.55     29.60 o 
  -6  16   7      237.15      222.62     19.91 o 
  -5  16   7      743.31      731.85     27.66 o 
  -4  16   7     1268.07     1225.27     30.84 o 
  -3  16   7      878.02      887.11     22.66 o 
  -2  16   7      134.54      178.14     10.46 o 
  -1  16   7      200.56      203.07     10.68 o 
   0  16   7      487.59      458.79     13.81 o 
   1  16   7      199.96      190.36      9.54 o 
   2  16   7      134.92      175.28      9.18 o 
   3  16   7      879.76      915.75     17.86 o 
   4  16   7     1267.06     1219.89     23.70 o 
   5  16   7      742.97      718.78     23.67 o 
   6  16   7      237.31      216.69     16.00 o 
   7  16   7      245.13      257.72     19.21 o 
   8  16   7       45.99       73.77     25.73 o 
   9  16   7      680.08      739.44     51.30 o 
  10  16   7        8.36       28.14     29.22 o 
 -10  17   7       93.53      103.96     35.00 o 
  -9  17   7      291.48      223.77     33.61 o 
  -8  17   7       70.75       57.91     27.57 o 
  -7  17   7      181.78      209.34     33.01 o 
  -6  17   7      133.29      163.31     23.20 o 
  -5  17   7       71.96       75.33     15.35 o 
  -4  17   7     1336.22     1249.09     31.38 o 
  -3  17   7      521.20      559.68     16.54 o 
  -2  17   7      317.51      278.42     12.18 o 
  -1  17   7      777.31      726.56     20.34 o 
   0  17   7       58.08       35.59      9.02 o 
   1  17   7      776.06      748.91     17.28 o 
   2  17   7      316.41      275.90     10.81 o 
   3  17   7      520.99      567.23     14.68 o 
   4  17   7     1334.17     1207.92     24.89 o 
   5  17   7       71.80       84.38     16.82 o 
   6  17   7      132.92      138.00     17.68 o 
   7  17   7      181.98      186.98     24.78 o 
   8  17   7       71.01       70.53     26.63 o 
   9  17   7      291.58      285.21     34.62 o 
  10  17   7       93.31       78.75     33.78 o 
 -10  18   7       48.88       87.62     36.12 o 
  -9  18   7      177.08      151.60     44.29 o 
  -8  18   7       42.32       72.59     33.45 o 
  -7  18   7      111.93      130.80     28.63 o 
  -6  18   7      109.76      135.26     28.10 o 
  -5  18   7      293.64      306.32     20.57 o 
  -4  18   7      139.60      145.75     14.19 o 
  -3  18   7       97.56       96.14     11.21 o 
  -2  18   7      496.02      476.32     15.67 o 
  -1  18   7      884.45      814.75     21.61 o 
   0  18   7      181.16      208.34     12.21 o 
   1  18   7      884.05      838.12     18.63 o 
   2  18   7      495.76      469.28     17.95 o 
   3  18   7       97.92      104.39     10.10 o 
   4  18   7      139.39      119.83     11.15 o 
   5  18   7      293.24      269.24     17.09 o 
   6  18   7      109.84      118.77     21.31 o 
   7  18   7      111.91      116.62     29.53 o 
   8  18   7       42.35       35.08     29.28 o 
   9  18   7      177.14      224.36     35.32 o 
  10  18   7       48.84       53.68     34.77 o 
 -10  19   7       38.96      113.86     37.34 o 
  -9  19   7      145.26      109.44     51.15 o 
  -8  19   7        1.03      -33.91     33.91 o 
  -7  19   7      754.05      707.04     57.38 o 
  -6  19   7      109.41       88.73     24.23 o 
  -5  19   7       13.09        1.36     16.97 o 
  -4  19   7      254.76      243.41     16.31 o 
  -3  19   7       97.90       91.15     11.39 o 
  -2  19   7      481.45      452.91     16.95 o 
  -1  19   7       41.11       30.07     11.37 o 
   0  19   7      581.34      562.15     17.17 o 
   1  19   7       41.25       46.96     11.77 o 
   2  19   7      481.62      494.18     14.71 o 
   3  19   7       97.89      112.36     10.68 o 
   4  19   7      254.25      250.71     13.97 o 
   5  19   7       12.99       23.33     16.76 o 
   6  19   7      109.36      113.00     25.02 o 
   7  19   7      754.74      721.21     39.70 o 
   8  19   7        1.02       -7.16     27.57 o 
   9  19   7      145.40      200.52     34.85 o 
  10  19   7       39.03      -33.78     33.78 o 
  -9  20   7        4.55       -1.25     36.30 o 
  -8  20   7       94.45       74.44     46.24 o 
  -7  20   7       10.57       42.79     27.99 o 
  -6  20   7      223.82      192.40     27.49 o 
  -5  20   7      174.91      165.81     20.81 o 
  -4  20   7       27.05       40.15     14.23 o 
  -3  20   7      142.84      139.59     11.73 o 
  -2  20   7      191.35      176.61     15.71 o 
  -1  20   7       95.03      102.04     12.88 o 
   0  20   7      874.74      838.40     24.14 o 
   1  20   7       95.12       85.99     12.45 o 
   2  20   7      191.19      183.47     13.08 o 
   3  20   7      142.56      121.70     11.25 o 
   4  20   7       27.16       36.78     13.88 o 
   5  20   7      174.52      156.16     20.45 o 
   6  20   7      223.44      181.82     27.08 o 
   7  20   7       10.56       54.54     25.09 o 
   8  20   7       94.50       83.10     32.61 o 
   9  20   7        4.58       14.09     31.61 o 
  -9  21   7      101.11      125.41     39.67 o 
  -8  21   7       30.53       66.04     32.61 o 
  -7  21   7      300.44      324.65     38.82 o 
  -6  21   7      279.68      290.87     30.05 o 
  -5  21   7      119.99      155.52     21.12 o 
  -4  21   7     1464.25     1455.94     40.13 o 
  -3  21   7      563.45      544.70     22.80 o 
  -2  21   7      513.27      524.12     19.87 o 
  -1  21   7     3002.85     2759.63     48.03 o 
   0  21   7     3018.95     2867.46     54.58 o 
   1  21   7     3005.89     2823.34     54.70 o 
   2  21   7      511.96      504.13     16.71 o 
   3  21   7      564.26      547.06     17.95 o 
   4  21   7     1463.26     1442.95     37.89 o 
   5  21   7      119.00       90.09     23.58 o 
   6  21   7      279.38      260.78     30.26 o 
   7  21   7      299.97      296.66     31.78 o 
   8  21   7       30.59       34.56     32.34 o 
   9  21   7      101.22      134.28     61.06 o 
  -9  22   7      183.22      233.97     43.13 o 
  -8  22   7       31.40       80.71     38.45 o 
  -7  22   7      189.13      150.76     33.77 o 
  -6  22   7      151.95      141.27     28.94 o 
  -5  22   7      558.40      583.47     40.20 o 
  -4  22   7       15.16       24.94     21.64 o 
  -3  22   7       56.65       61.47     12.70 o 
  -2  22   7      181.04      183.18     14.92 o 
  -1  22   7       68.72       80.08     13.17 o 
   0  22   7     1044.71      976.26     40.73 o 
   1  22   7       68.66       92.27     15.07 o 
   2  22   7      181.03      199.67     15.59 o 
   3  22   7       56.29       78.52     12.91 o 
   4  22   7       15.16       26.44     15.02 o 
   5  22   7      558.27      583.70     36.02 o 
   6  22   7      152.38      193.49     43.07 o 
   7  22   7      188.89      120.99     28.83 o 
   8  22   7       31.29       35.65     32.61 o 
   9  22   7      183.39      218.68     59.40 o 
  -8  23   7      200.79      192.76     41.81 o 
  -7  23   7      214.57      181.05     36.09 o 
  -6  23   7       84.54       80.91     28.19 o 
  -5  23   7       23.59       42.61     21.15 o 
  -4  23   7       22.19        6.33     21.51 o 
  -3  23   7       14.28       13.60     13.68 o 
  -2  23   7      107.08      102.73     14.45 o 
  -1  23   7      130.01      113.88     15.67 o 
   0  23   7       12.35       33.74     14.36 o 
   1  23   7      129.78      120.42     16.24 o 
   2  23   7      106.68      132.87     15.55 o 
   3  23   7       14.36        5.11     13.42 o 
   4  23   7       21.99       32.10     15.53 o 
   5  23   7       23.73       11.82     23.58 o 
   6  23   7       84.75       89.11     32.67 o 
   7  23   7      215.00      163.39     33.53 o 
   8  23   7      201.00      191.81    100.66 o 
  -8  24   7       10.92       37.90     56.10 o 
  -7  24   7      372.85      413.04     75.91 o 
  -6  24   7        7.92        5.96     27.31 o 
  -5  24   7      251.05      313.35     27.23 o 
  -4  24   7       50.08       54.15     26.93 o 
  -3  24   7       29.92       18.29     14.29 o 
  -2  24   7       21.73       14.12     13.70 o 
  -1  24   7      114.21      133.79     16.65 o 
   0  24   7       19.35       26.41     14.98 o 
   1  24   7      114.15       93.98     18.04 o 
   2  24   7       21.70       20.21     15.29 o 
   3  24   7       29.81       36.16     15.20 o 
   4  24   7       50.12       29.70     16.34 o 
   5  24   7      251.10      274.73     30.23 o 
   6  24   7        7.94      -30.60     30.60 o 
   7  24   7      372.99      435.89     48.17 o 
   8  24   7       10.89      -11.18     36.12 o 
  -7  25   7       37.78       31.80     38.45 o 
  -6  25   7       12.59       17.92     28.83 o 
  -5  25   7       27.14       39.52     31.05 o 
  -4  25   7       99.08       61.30     24.95 o 
  -3  25   7      142.52      130.98     15.76 o 
  -2  25   7      165.83      174.61     16.84 o 
  -1  25   7        3.69       13.45     16.19 o 
   0  25   7       43.25       58.80     16.95 o 
   1  25   7        3.68       -0.89     16.34 o 
   2  25   7      166.71      160.05     18.05 o 
   3  25   7      142.58      107.45     19.95 o 
   4  25   7       99.36       73.49     17.77 o 
   5  25   7       27.28       56.57     26.56 o 
   6  25   7       12.67      -26.34     45.91 o 
   7  25   7       37.95       11.07     56.10 o 
  -7  26   7       42.41      -26.40     37.34 o 
  -6  26   7       72.72       83.01     33.63 o 
  -5  26   7       19.17       10.29     26.38 o 
  -4  26   7       85.21      104.66     24.70 o 
  -3  26   7       56.97       49.54     15.57 o 
  -2  26   7      235.07      280.97     23.71 o 
  -1  26   7      512.01      537.92     25.42 o 
   0  26   7      216.69      234.41     21.73 o 
   1  26   7      512.17      519.99     30.93 o 
   2  26   7      235.64      244.46     20.29 o 
   3  26   7       56.96       64.62     19.84 o 
   4  26   7       85.17       77.01     19.85 o 
   5  26   7       19.16       10.63     32.08 o 
   6  26   7       72.70       62.41     33.53 o 
   7  26   7       42.46       75.53     40.79 o 
  -6  27   7        4.31      -27.91     40.79 o 
  -5  27   7      166.68      203.02     28.29 o 
  -4  27   7       52.94       77.50     24.51 o 
  -3  27   7       14.39        8.26     20.64 o 
  -2  27   7       40.56       35.46     16.71 o 
  -1  27   7      466.50      461.54     25.09 o 
   0  27   7      184.32      159.73     21.54 o 
   1  27   7      465.97      449.87     24.76 o 
   2  27   7       40.79       40.83     17.83 o 
   3  27   7       14.04       50.88     20.09 o 
   4  27   7       53.17       26.79     21.42 o 
   5  27   7      167.08      217.59     39.00 o 
   6  27   7        4.37        4.48     32.99 o 
  -5  28   7      130.34      138.23     28.81 o 
  -4  28   7      184.40      184.56     26.71 o 
  -3  28   7       90.85       62.42     17.40 o 
  -2  28   7      117.61      126.50     18.53 o 
  -1  28   7       63.68       54.97     19.08 o 
   0  28   7      272.69      331.07     43.29 o 
   1  28   7       63.59       73.53     19.68 o 
   2  28   7      117.75       93.94     18.90 o 
   3  28   7       91.00       87.38     21.21 o 
   4  28   7      184.14      227.24     25.24 o 
   5  28   7      130.27      116.20     44.16 o 
  -5  29   7        6.37       31.49     48.65 o 
  -4  29   7       55.06       20.28     25.14 o 
  -3  29   7       40.22       51.49     19.01 o 
  -2  29   7      162.86      145.57     20.12 o 
  -1  29   7       41.75       13.07     20.15 o 
   0  29   7      109.97      125.46     22.18 o 
   1  29   7       41.70       42.94     19.72 o 
   2  29   7      163.26      123.91     19.98 o 
   3  29   7       40.15       33.04     20.70 o 
   4  29   7       55.01       52.11     22.00 o 
  -4  30   7       49.74       43.21     37.50 o 
  -3  30   7       91.75      119.67     24.81 o 
  -2  30   7        3.38        0.99     17.96 o 
  -1  30   7       23.60       35.16     21.11 o 
   0  30   7        2.52       -3.44     28.05 o 
   1  30   7       23.66       29.42     19.34 o 
   2  30   7        3.40        6.72     23.87 o 
   3  30   7       91.48       87.06     29.82 o 
   4  30   7       49.68       76.51     42.15 o 
  -2  31   7       43.21       86.85     24.39 o 
  -1  31   7       35.87       11.22     25.82 o 
   0  31   7      111.62       90.93     26.96 o 
   1  31   7       35.81       73.08     22.97 o 
   2  31   7       42.91       34.53     28.00 o 
   0   0   8    19246.90    20234.38    345.52 o 
   1   0   8     4040.44     4582.71     53.44 o 
   2   0   8     3288.08     3067.05     38.89 o 
   3   0   8      628.46      697.09     12.53 o 
   4   0   8     1350.43     1556.11     25.05 o 
   5   0   8     3231.89     3355.05     54.26 o 
   6   0   8        5.95       10.24      9.34 o 
   7   0   8      155.85      150.85     14.57 o 
   8   0   8        1.81        6.78     16.24 o 
   9   0   8      780.85      790.72     35.69 o 
  10   0   8        9.97       -7.76     26.21 o 
  11   0   8       19.46      -21.24     26.47 o 
  12   0   8        0.28       29.70     36.30 o 
 -12   1   8       26.16       41.80     32.47 o 
 -11   1   8       31.45       74.30     49.41 o 
 -10   1   8       80.07       82.33     26.43 o 
  -9   1   8       46.79       59.96     22.39 o 
  -8   1   8      532.08      445.48     20.96 o 
  -7   1   8     1551.31     1474.20     38.16 o 
  -6   1   8      387.18      378.23     15.94 o 
  -5   1   8       53.71       65.21      9.52 o 
  -4   1   8     5213.00     5604.17     80.62 o 
  -3   1   8     4041.46     4257.38     55.51 o 
  -2   1   8      488.86      792.16     20.30 o 
  -1   1   8     1569.39     1698.77     22.22 o 
   0   1   8     5217.82     5395.58     64.52 o 
   1   1   8     1570.78     1702.15     22.65 o 
   2   1   8      488.42      727.37     24.43 o 
   3   1   8     4037.26     4288.23     54.42 o 
   4   1   8     5213.10     5624.57     85.19 o 
   5   1   8       53.06       56.06      9.07 o 
   6   1   8      386.41      408.66     16.29 o 
   7   1   8     1552.96     1474.37     38.22 o 
   8   1   8      530.94      443.83     21.05 o 
   9   1   8       46.76       52.91     19.05 o 
  10   1   8       80.19       80.72     26.43 o 
  11   1   8       31.48       18.39     26.71 o 
  12   1   8       26.17        0.00     36.30 o 
 -12   2   8       48.82       26.89     32.75 o 
 -11   2   8        5.27       50.55     27.47 o 
 -10   2   8       11.81       12.54     24.46 o 
  -9   2   8      401.23      349.17     25.32 o 
  -8   2   8      460.52      476.35     23.79 o 
  -7   2   8      729.18      701.97     25.03 o 
  -6   2   8      618.76      551.47     19.59 o 
  -5   2   8      362.11      365.54     10.28 o 
  -4   2   8      195.78      208.31      6.84 o 
  -3   2   8     3906.38     3723.90     49.07 o 
  -2   2   8      925.34      943.85     13.85 o 
  -1   2   8     1437.92     1395.96     17.94 o 
   0   2   8       13.32       12.67      4.63 o 
   1   2   8     1436.06     1373.74     19.50 o 
   2   2   8      925.62      929.05     16.30 o 
   3   2   8     3903.93     3778.53     53.50 o 
   4   2   8      195.27      211.61      7.69 o 
   5   2   8      362.42      364.54     12.71 o 
   6   2   8      617.81      556.27     17.18 o 
   7   2   8      730.00      695.83     24.97 o 
   8   2   8      460.74      485.20     22.00 o 
   9   2   8      401.15      431.36     26.39 o 
  10   2   8       11.79        4.22     24.46 o 
  11   2   8        5.28       10.43     29.80 o 
  12   2   8       48.66       56.10     39.60 o 
 -12   3   8        0.47       -6.60     36.30 o 
 -11   3   8        6.70       -2.99     36.63 o 
 -10   3   8      143.08      157.27     28.37 o 
  -9   3   8      226.72      182.68     23.20 o 
  -8   3   8      980.01      942.66     33.60 o 
  -7   3   8      576.61      658.46     32.73 o 
  -6   3   8      947.72      975.89     21.54 o 
  -5   3   8     2442.28     2370.44     38.08 o 
  -4   3   8     1227.14     1086.11     21.33 o 
  -3   3   8     1375.61     1045.84     15.05 o 
  -2   3   8      839.59      975.51     15.17 o 
  -1   3   8     1741.10     1740.71     29.73 o 
   0   3   8        3.08       15.58      2.81 o 
   1   3   8     1741.58     1740.56     35.59 o 
   2   3   8      840.63      953.97     16.66 o 
   3   3   8     1382.54     1060.53     18.24 o 
   4   3   8     1229.07     1160.72     29.06 o 
   5   3   8     2444.90     2389.96     49.80 o 
   6   3   8      948.66      975.02     23.74 o 
   7   3   8      575.75      628.46     20.52 o 
   8   3   8      980.04      927.16     30.25 o 
   9   3   8      226.89      203.24     22.94 o 
  10   3   8      143.56      136.56     32.47 o 
  11   3   8        6.77       24.34     75.91 o 
  12   3   8        0.48       -3.30     36.30 o 
 -12   4   8       61.46       79.21     39.60 o 
 -11   4   8       32.87       12.22     28.91 o 
 -10   4   8      185.69      164.31     28.91 o 
  -9   4   8       85.25       46.39     18.56 o 
  -8   4   8       83.06      101.67     15.81 o 
  -7   4   8       91.46       85.16      8.83 o 
  -6   4   8      850.46      865.54     21.07 o 
  -5   4   8     2272.16     2194.55     35.85 o 
  -4   4   8     2622.78     2614.67     36.51 o 
  -3   4   8     2312.10     2300.06     29.77 o 
  -2   4   8     2903.89     2733.86     38.80 o 
  -1   4   8      794.45      685.72     10.81 o 
   0   4   8    15033.35    14014.56    156.69 o 
   1   4   8      796.73      706.52     12.26 o 
   2   4   8     2902.24     2677.38     38.15 o 
   3   4   8     2310.92     2303.07     32.31 o 
   4   4   8     2622.94     2637.94     41.81 o 
   5   4   8     2269.75     2202.18     42.75 o 
   6   4   8      852.59      875.40     29.55 o 
   7   4   8       91.94       96.12      9.45 o 
   8   4   8       83.10       71.42     17.50 o 
   9   4   8       85.82       74.88     19.54 o 
  10   4   8      185.54      228.55     47.85 o 
  11   4   8       32.98       42.08     33.96 o 
  12   4   8       61.66       79.21     39.60 o 
 -12   5   8       94.46      145.21     42.90 o 
 -11   5   8        7.56       22.30     54.64 o 
 -10   5   8      283.88      261.15     33.21 o 
  -9   5   8      138.38      127.92     23.59 o 
  -8   5   8      168.92      151.95     15.74 o 
  -7   5   8     1496.74     1348.68     35.76 o 
  -6   5   8      177.26      195.19     11.43 o 
  -5   5   8       32.80       32.54      6.28 o 
  -4   5   8      504.49      532.91     14.97 o 
  -3   5   8      274.78      321.00      7.89 o 
  -2   5   8      905.39      878.80     14.99 o 
  -1   5   8     7491.08     8010.21     96.40 o 
   0   5   8    14360.41    14686.83    163.50 o 
   1   5   8     7491.20     7903.59    110.71 o 
   2   5   8      904.45      876.39     15.00 o 
   3   5   8      274.18      335.60      8.91 o 
   4   5   8      503.63      559.43     15.92 o 
   5   5   8       33.12       33.00     11.23 o 
   6   5   8      178.05      200.73     11.24 o 
   7   5   8     1496.48     1350.55     32.43 o 
   8   5   8      169.41      189.67     15.28 o 
   9   5   8      138.47      135.51     27.96 o 
  10   5   8      283.43      259.19     37.35 o 
  11   5   8        7.56       18.87     32.16 o 
  12   5   8       94.42      108.91     42.90 o 
 -12   6   8       36.48       23.10     39.60 o 
 -11   6   8       55.81       51.67     32.10 o 
 -10   6   8       43.61       82.54     43.55 o 
  -9   6   8      144.38      131.27     14.74 o 
  -8   6   8       82.85      104.81     16.89 o 
  -7   6   8      246.57      233.59     12.43 o 
  -6   6   8      292.46      342.75     11.82 o 
  -5   6   8      776.28      691.24     15.91 o 
  -4   6   8     3802.34     3613.05     50.10 o 
  -3   6   8     1835.24     1634.97     41.19 o 
  -2   6   8     4543.97     4068.40     55.28 o 
  -1   6   8     1631.94     1735.93     23.64 o 
   0   6   8     1302.98     1683.99     21.91 o 
   1   6   8     1629.76     1722.94     34.52 o 
   2   6   8     4549.79     4112.36     48.36 o 
   3   6   8     1836.29     1693.25     36.87 o 
   4   6   8     3805.72     3623.33     52.97 o 
   5   6   8      777.69      690.83     19.02 o 
   6   6   8      292.50      334.89     14.62 o 
   7   6   8      246.23      267.39     15.21 o 
   8   6   8       82.84      105.85     20.16 o 
   9   6   8      144.33      138.73     16.77 o 
  10   6   8       43.49       -6.84     74.26 o 
  11   6   8       55.79       29.29     32.16 o 
  12   6   8       36.47        6.60     36.30 o 
 -12   7   8      137.53       99.01     46.20 o 
 -11   7   8       10.06       -3.46     31.21 o 
 -10   7   8      271.95      254.95     33.93 o 
  -9   7   8       97.65       92.80     14.24 o 
  -8   7   8      549.29      497.08     21.65 o 
  -7   7   8     1260.59     1237.29     29.02 o 
  -6   7   8        9.20        3.80      7.93 o 
  -5   7   8      412.65      489.48     13.77 o 
  -4   7   8     1548.77     1481.82     23.73 o 
  -3   7   8      464.73      458.13     13.25 o 
  -2   7   8      132.13      160.36      6.67 o 
  -1   7   8      550.21      629.69     18.78 o 
   0   7   8     1199.61     1843.21     25.42 o 
   1   7   8      550.86      620.90     22.40 o 
   2   7   8      131.95      160.33      9.07 o 
   3   7   8      465.62      466.25     16.94 o 
   4   7   8     1550.35     1528.35     24.05 o 
   5   7   8      413.77      482.57     14.97 o 
   6   7   8        9.11        0.02      9.89 o 
   7   7   8     1260.14     1235.30     36.23 o 
   8   7   8      548.32      518.29     23.09 o 
   9   7   8       97.18       76.67     16.41 o 
  10   7   8      272.28      286.69     27.33 o 
  11   7   8       10.21      -30.80     33.00 o 
  12   7   8      137.83      141.91     42.90 o 
 -12   8   8       20.17      -29.70     39.60 o 
 -11   8   8       54.86       47.20     32.31 o 
 -10   8   8       70.80       87.61     45.47 o 
  -9   8   8      128.17      140.07     17.11 o 
  -8   8   8      367.60      377.45     21.16 o 
  -7   8   8      626.01      544.90     19.30 o 
  -6   8   8      235.97      281.42     12.12 o 
  -5   8   8      975.76     1009.08     22.03 o 
  -4   8   8     2322.11     2162.34     32.15 o 
  -3   8   8     5328.60     5371.49     66.77 o 
  -2   8   8     8613.19     8003.20     82.43 o 
  -1   8   8     2637.00     2663.24     33.41 o 
   0   8   8       12.31       12.81      4.58 o 
   1   8   8     2635.27     2705.37     33.22 o 
   2   8   8     8612.14     8142.86     89.96 o 
   3   8   8     5326.04     5416.23     62.37 o 
   4   8   8     2320.82     2214.74     32.88 o 
   5   8   8      976.66     1006.76     21.23 o 
   6   8   8      235.65      282.08     16.07 o 
   7   8   8      627.04      560.59     23.96 o 
   8   8   8      367.62      363.90     19.62 o 
   9   8   8      128.04      131.95     22.57 o 
  10   8   8       70.63       58.85     21.82 o 
  11   8   8       54.57       65.62     34.77 o 
  12   8   8       20.12      -23.10     39.60 o 
 -11   9   8       71.55       70.44     50.05 o 
 -10   9   8       13.10        4.55     28.91 o 
  -9   9   8       61.38       37.72     15.39 o 
  -8   9   8      316.86      316.60     20.48 o 
  -7   9   8      944.08     1000.33     27.60 o 
  -6   9   8      267.18      268.19     12.11 o 
  -5   9   8     6020.32     6067.38    100.47 o 
  -4   9   8     7218.79     6746.54     93.65 o 
  -3   9   8      116.18      102.77      7.73 o 
  -2   9   8      588.55      381.98      8.11 o 
  -1   9   8      875.58      782.38     13.88 o 
   0   9   8        2.77        5.21      4.69 o 
   1   9   8      870.24      776.51     13.07 o 
   2   9   8      589.69      366.85      8.54 o 
   3   9   8      114.69       93.16      5.92 o 
   4   9   8     7217.23     6851.10     86.26 o 
   5   9   8     6022.97     6012.56    102.19 o 
   6   9   8      266.07      260.79     15.00 o 
   7   9   8      943.20     1022.01     33.05 o 
   8   9   8      315.71      325.24     19.85 o 
   9   9   8       61.06       47.00     20.54 o 
  10   9   8       13.20       -3.30     21.82 o 
  11   9   8       71.70       58.72     24.61 o 
 -11  10   8       65.63      115.70     68.50 o 
 -10  10   8      189.38      206.08     41.44 o 
  -9  10   8        9.87      -18.25     18.49 o 
  -8  10   8      131.09      112.24     19.98 o 
  -7  10   8       43.30       44.66     12.18 o 
  -6  10   8      810.00      873.94     23.46 o 
  -5  10   8      117.25      121.67     10.54 o 
  -4  10   8     3298.41     3141.91     46.40 o 
  -3  10   8     1734.87     1645.30     23.58 o 
  -2  10   8     2307.47     2277.45     27.99 o 
  -1  10   8     3350.30     3347.81     40.07 o 
   0  10   8     5537.23     5328.77     58.08 o 
   1  10   8     3353.81     3380.69     39.88 o 
   2  10   8     2305.31     2263.07     28.36 o 
   3  10   8     1736.60     1664.26     24.31 o 
   4  10   8     3298.42     3176.77     42.64 o 
   5  10   8      116.89      127.71     11.01 o 
   6  10   8      809.81      855.77     23.57 o 
   7  10   8       43.30       61.11     16.80 o 
   8  10   8      131.17      120.18     17.88 o 
   9  10   8        9.80       -3.15     20.82 o 
  10  10   8      189.32      208.31     27.96 o 
  11  10   8       65.59       60.27     31.35 o 
 -11  11   8        7.36      -39.60     39.60 o 
 -10  11   8      127.82      148.99     42.87 o 
  -9  11   8       42.82       -5.95     18.57 o 
  -8  11   8       29.87       33.64     15.61 o 
  -7  11   8      590.70      546.77     24.26 o 
  -6  11   8      398.30      398.56     17.63 o 
  -5  11   8      992.87      880.25     23.98 o 
  -4  11   8     4199.18     4297.69     66.95 o 
  -3  11   8      748.67      642.44     14.15 o 
  -2  11   8     7740.94     7634.58     88.86 o 
  -1  11   8     1364.62     1238.01     18.71 o 
   0  11   8      251.86      320.82      8.48 o 
   1  11   8     1365.47     1255.03     18.19 o 
   2  11   8     7743.95     7666.39     86.27 o 
   3  11   8      748.78      646.04     13.25 o 
   4  11   8     4201.24     4259.69     55.25 o 
   5  11   8      994.01      897.28     24.96 o 
   6  11   8      399.17      397.14     17.98 o 
   7  11   8      590.20      546.32     32.86 o 
   8  11   8       30.13       54.15     28.32 o 
   9  11   8       42.61        0.34     21.87 o 
  10  11   8      127.79      149.89     26.72 o 
  11  11   8        7.33      -16.79     26.16 o 
 -11  12   8       41.49       33.58     26.16 o 
 -10  12   8       10.81       38.35     26.74 o 
  -9  12   8      120.90      166.28     24.96 o 
  -8  12   8       44.13       83.30     22.59 o 
  -7  12   8      395.05      391.37     21.10 o 
  -6  12   8      334.95      325.33     18.01 o 
  -5  12   8      938.48      880.49     23.18 o 
  -4  12   8     1466.45     1445.60     26.18 o 
  -3  12   8      642.70      657.89     14.36 o 
  -2  12   8     1405.33     1403.05     27.18 o 
  -1  12   8       75.23      138.65      8.23 o 
   0  12   8     1184.87     1277.85     20.48 o 
   1  12   8       74.66      141.34      7.34 o 
   2  12   8     1406.13     1426.71     29.31 o 
   3  12   8      643.72      645.16     14.65 o 
   4  12   8     1467.76     1457.01     24.91 o 
   5  12   8      937.50      922.95     24.33 o 
   6  12   8      336.27      332.23     18.81 o 
   7  12   8      394.62      351.15     23.32 o 
   8  12   8       44.08       77.23     36.87 o 
   9  12   8      120.83      145.13     25.11 o 
  10  12   8       10.76       -1.81     60.32 o 
  11  12   8       41.52       32.74     28.55 o 
 -11  13   8       68.19       63.50     28.55 o 
 -10  13   8      282.78      309.22     31.67 o 
  -9  13   8      220.99      217.99     27.36 o 
  -8  13   8       36.97       38.95     25.05 o 
  -7  13   8      925.42      880.93     32.46 o 
  -6  13   8      540.38      491.03     21.49 o 
  -5  13   8      651.80      597.45     19.82 o 
  -4  13   8      388.20      365.03     12.92 o 
  -3  13   8      256.80      320.66     10.38 o 
  -2  13   8     2977.54     2823.92     39.73 o 
  -1  13   8       40.50       45.80      6.52 o 
   0  13   8       15.19       -0.85      5.96 o 
   1  13   8       40.49       56.17      6.79 o 
   2  13   8     2976.24     2844.76     37.29 o 
   3  13   8      256.30      289.79     10.61 o 
   4  13   8      388.27      343.25     11.35 o 
   5  13   8      650.53      620.51     29.62 o 
   6  13   8      540.49      473.49     22.62 o 
   7  13   8      924.86      903.51     32.80 o 
   8  13   8       36.93       -4.54     22.59 o 
   9  13   8      221.14      260.02     30.18 o 
  10  13   8      282.90      298.00     33.11 o 
  11  13   8       68.31       76.16     30.07 o 
 -11  14   8       34.20       -4.95     27.71 o 
 -10  14   8       68.10       27.96     27.58 o 
  -9  14   8       49.71       39.14     24.80 o 
  -8  14   8       74.56       68.66     23.92 o 
  -7  14   8      820.07      821.76     37.63 o 
  -6  14   8       62.69       81.98     15.02 o 
  -5  14   8      906.83      892.69     26.15 o 
  -4  14   8     1083.16     1040.65     22.67 o 
  -3  14   8      245.65      248.52     10.87 o 
  -2  14   8      562.35      502.18     12.95 o 
  -1  14   8      788.85      783.99     15.73 o 
   0  14   8       56.36       59.35      7.07 o 
   1  14   8      788.26      747.22     15.08 o 
   2  14   8      562.62      493.14     11.73 o 
   3  14   8      245.73      238.65      9.37 o 
   4  14   8     1083.49     1025.05     20.66 o 
   5  14   8      908.15      906.55     23.50 o 
   6  14   8       62.66       91.13     19.75 o 
   7  14   8      819.31      837.17     32.34 o 
   8  14   8       74.56       29.37     24.97 o 
   9  14   8       49.83       73.15     44.47 o 
  10  14   8       68.08       72.16     27.96 o 
  11  14   8       34.51       59.64     32.42 o 
 -10  15   8       79.53      128.67     29.05 o 
  -9  15   8      276.05      282.93     33.61 o 
  -8  15   8      447.83      445.42     35.86 o 
  -7  15   8       29.83       51.50     24.42 o 
  -6  15   8      425.35      417.85     23.66 o 
  -5  15   8      246.05      236.56     14.79 o 
  -4  15   8     3568.31     3440.55     58.54 o 
  -3  15   8     1100.25     1044.82     23.23 o 
  -2  15   8     1162.46     1172.56     22.85 o 
  -1  15   8     1563.74     1424.78     23.99 o 
   0  15   8     3981.86     3389.87     45.96 o 
   1  15   8     1560.66     1356.77     22.09 o 
   2  15   8     1163.38     1174.11     20.12 o 
   3  15   8     1096.90     1065.34     19.54 o 
   4  15   8     3565.17     3440.13     51.52 o 
   5  15   8      246.99      250.89     14.98 o 
   6  15   8      424.11      436.04     19.92 o 
   7  15   8       30.28       20.42     19.20 o 
   8  15   8      448.10      446.09     53.80 o 
   9  15   8      276.48      293.79     32.86 o 
  10  15   8       79.53       48.48     28.33 o 
 -10  16   8      280.39      275.06     64.36 o 
  -9  16   8       62.15       43.25     34.15 o 
  -8  16   8      545.41      474.11     43.83 o 
  -7  16   8      168.55      134.32     27.36 o 
  -6  16   8      530.82      532.02     31.77 o 
  -5  16   8       12.25        6.67     12.24 o 
  -4  16   8     2040.04     1974.05     41.50 o 
  -3  16   8      415.76      407.07     14.01 o 
  -2  16   8      704.78      712.94     17.43 o 
  -1  16   8      315.96      323.13     12.60 o 
   0  16   8     1659.66     1567.38     27.05 o 
   1  16   8      316.14      322.05     11.51 o 
   2  16   8      704.25      692.02     15.42 o 
   3  16   8      415.42      430.52     12.56 o 
   4  16   8     2041.22     1882.88     40.21 o 
   5  16   8       12.32       14.87     10.87 o 
   6  16   8      530.26      531.16     22.33 o 
   7  16   8      168.55      212.00     26.64 o 
   8  16   8      545.21      533.23     54.12 o 
   9  16   8       62.14       64.83     49.28 o 
  10  16   8      280.36      277.93     44.55 o 
 -10  17   8      125.17      105.50     33.78 o 
  -9  17   8       93.48       83.88     30.86 o 
  -8  17   8      130.36      189.08     30.63 o 
  -7  17   8      170.98      167.42     29.79 o 
  -6  17   8      440.60      426.12     30.06 o 
  -5  17   8      138.06      147.82     25.83 o 
  -4  17   8      224.67      226.11     15.56 o 
  -3  17   8      730.04      691.53     22.31 o 
  -2  17   8      390.34      419.45     14.05 o 
  -1  17   8       63.16       46.09      9.67 o 
   0  17   8      391.43      379.76     13.15 o 
   1  17   8       63.58       38.69      9.09 o 
   2  17   8      390.45      425.50     13.02 o 
   3  17   8      730.81      690.77     16.12 o 
   4  17   8      225.63      208.98     12.18 o 
   5  17   8      138.68      156.83     13.43 o 
   6  17   8      441.78      430.86     28.89 o 
   7  17   8      170.55      182.42     23.01 o 
   8  17   8      130.58      139.70     30.36 o 
   9  17   8       93.46      112.28     52.88 o 
  10  17   8      125.16      173.09     36.12 o 
 -10  18   8       11.08       25.52     34.77 o 
  -9  18   8       55.46       11.88     30.63 o 
  -8  18   8      115.65      116.61     41.75 o 
  -7  18   8      422.47      466.14     38.31 o 
  -6  18   8      195.94      221.38     39.61 o 
  -5  18   8      174.29      223.00     20.41 o 
  -4  18   8      148.93      133.94     14.42 o 
  -3  18   8      282.22      300.29     13.60 o 
  -2  18   8      736.79      753.92     19.77 o 
  -1  18   8     1166.32     1106.51     24.11 o 
   0  18   8     1537.39     1428.82     27.42 o 
   1  18   8     1168.81     1121.99     22.89 o 
   2  18   8      737.22      745.82     17.26 o 
   3  18   8      283.07      304.50     14.83 o 
   4  18   8      148.19      123.26     11.65 o 
   5  18   8      173.62      179.18     15.07 o 
   6  18   8      196.39      185.36     23.30 o 
   7  18   8      423.02      369.72     30.29 o 
   8  18   8      115.87       77.61     53.30 o 
   9  18   8       55.31       44.56     29.82 o 
  10  18   8       11.14       20.26     33.78 o 
  -9  19   8       62.06        1.65     32.67 o 
  -8  19   8        9.81      -18.48     45.43 o 
  -7  19   8      183.37      217.72     32.86 o 
  -6  19   8      170.51      174.76     26.04 o 
  -5  19   8       46.08       68.39     18.14 o 
  -4  19   8      541.05      586.50     23.48 o 
  -3  19   8       41.74       27.11     10.27 o 
  -2  19   8      368.23      384.85     16.38 o 
  -1  19   8     1277.09     1109.46     26.20 o 
   0  19   8        0.34       -7.02     10.35 o 
   1  19   8     1277.16     1106.11     24.86 o 
   2  19   8      368.19      360.94     13.09 o 
   3  19   8       41.91       40.27     10.14 o 
   4  19   8      541.78      567.68     18.74 o 
   5  19   8       46.28       26.40     16.73 o 
   6  19   8      169.97      130.83     22.40 o 
   7  19   8      183.03      253.67     29.18 o 
   8  19   8        9.70       43.13     34.28 o 
   9  19   8       62.09       56.56     30.49 o 
  -9  20   8       32.47       -9.90     35.00 o 
  -8  20   8       16.84       11.36     31.79 o 
  -7  20   8      101.15       58.78     37.19 o 
  -6  20   8       70.92       76.21     24.05 o 
  -5  20   8      359.55      374.48     24.97 o 
  -4  20   8       38.20       49.32     14.08 o 
  -3  20   8      102.19       85.26     11.23 o 
  -2  20   8      290.95      356.63     16.19 o 
  -1  20   8      575.23      547.35     18.61 o 
   0  20   8      104.34       76.26     12.31 o 
   1  20   8      574.76      511.62     17.91 o 
   2  20   8      290.62      346.67     13.66 o 
   3  20   8      102.19       83.13     11.66 o 
   4  20   8       38.23       51.45     14.25 o 
   5  20   8      359.90      362.11     25.66 o 
   6  20   8       70.76       55.07     24.81 o 
   7  20   8      100.86      154.44     27.49 o 
   8  20   8       16.80      -16.72     28.63 o 
   9  20   8       32.23       -6.00     30.63 o 
  -9  21   8       31.53       75.41     70.96 o 
  -8  21   8      253.03      269.73     38.82 o 
  -7  21   8       81.29       55.72     45.03 o 
  -6  21   8      299.94      358.35     32.95 o 
  -5  21   8      408.66      421.92     27.55 o 
  -4  21   8      387.10      336.60     21.41 o 
  -3  21   8      782.05      793.57     24.57 o 
  -2  21   8      353.68      371.04     16.31 o 
  -1  21   8      235.48      229.63     13.95 o 
   0  21   8     4199.89     4083.39     77.54 o 
   1  21   8      235.83      271.68     17.12 o 
   2  21   8      354.26      354.26     14.56 o 
   3  21   8      783.25      744.87     20.80 o 
   4  21   8      386.30      314.11     23.13 o 
   5  21   8      409.99      396.80     27.67 o 
   6  21   8      299.77      309.57     34.70 o 
   7  21   8       81.13       57.38     27.63 o 
   8  21   8      253.10      304.07     43.46 o 
   9  21   8       31.55       46.52     36.12 o 
  -8  22   8      184.98      221.73    112.21 o 
  -7  22   8       74.66       11.03     32.86 o 
  -6  22   8      176.90      174.76     29.75 o 
  -5  22   8      123.64      116.29     21.90 o 
  -4  22   8      720.91      667.14     32.75 o 
  -3  22   8       37.98       24.95     12.14 o 
  -2  22   8       36.28       18.44     12.49 o 
  -1  22   8       47.00       41.34     12.47 o 
   0  22   8      504.46      537.88     22.99 o 
   1  22   8       46.75       27.53     14.01 o 
   2  22   8       36.51       24.60     12.07 o 
   3  22   8       37.77       23.63     12.37 o 
   4  22   8      722.30      663.03     25.67 o 
   5  22   8      123.74      109.47     24.52 o 
   6  22   8      177.40      180.59     55.79 o 
   7  22   8       74.74       86.17     29.81 o 
   8  22   8      184.91      148.12     39.47 o 
  -8  23   8       26.07       13.09     47.85 o 
  -7  23   8      207.23      182.56     36.84 o 
  -6  23   8      216.33      243.08     32.01 o 
  -5  23   8      279.10      239.34     25.34 o 
  -4  23   8       15.37        2.80     18.40 o 
  -3  23   8       76.90       58.59     12.67 o 
  -2  23   8      172.73      187.00     15.31 o 
  -1  23   8      214.29      208.42     17.05 o 
   0  23   8       87.64       91.96     16.45 o 
   1  23   8      214.40      204.13     17.25 o 
   2  23   8      172.70      164.08     16.14 o 
   3  23   8       76.76       79.67     14.70 o 
   4  23   8       15.17      -10.33     15.15 o 
   5  23   8      279.60      274.79     29.63 o 
   6  23   8      216.80      230.96     36.55 o 
   7  23   8      206.92      306.17     55.05 o 
   8  23   8       26.13       42.90     39.60 o 
  -8  24   8       20.33       19.80     39.67 o 
  -7  24   8       66.46       44.30     38.45 o 
  -6  24   8        6.11       -6.23     27.69 o 
  -5  24   8      129.65      140.56     22.50 o 
  -4  24   8      122.87      150.07     23.15 o 
  -3  24   8      127.98      137.03     15.55 o 
  -2  24   8       51.04       48.44     14.65 o 
  -1  24   8        6.58       -7.04     15.63 o 
   0  24   8      105.44       85.19     17.00 o 
   1  24   8        6.35       10.59     15.15 o 
   2  24   8       51.07       47.67     15.43 o 
   3  24   8      127.84      127.59     17.86 o 
   4  24   8      122.98      121.03     18.27 o 
   5  24   8      129.59      144.27     34.78 o 
   6  24   8        6.15       21.96     29.70 o 
   7  24   8       66.65       10.20     32.60 o 
   8  24   8       20.35       32.80     38.45 o 
  -7  25   8       40.31       68.02     41.81 o 
  -6  25   8      260.40      253.97     34.54 o 
  -5  25   8       63.49       66.57     33.45 o 
  -4  25   8      270.85      285.43     40.10 o 
  -3  25   8      102.79      130.51     16.12 o 
  -2  25   8       51.52       41.61     16.12 o 
  -1  25   8      298.39      275.80     20.41 o 
   0  25   8       67.66       51.65     18.87 o 
   1  25   8      298.47      302.22     21.16 o 
   2  25   8       51.39       19.38     18.39 o 
   3  25   8      102.41      140.65     21.53 o 
   4  25   8      271.40      239.15     20.57 o 
   5  25   8       63.37       65.49     31.30 o 
   6  25   8      260.23      271.45     37.35 o 
   7  25   8       40.18       18.36     30.37 o 
  -7  26   8       10.38      136.09     43.61 o 
  -6  26   8       42.46       64.36     42.01 o 
  -5  26   8       37.78       32.88     28.06 o 
  -4  26   8      159.69      134.85     25.37 o 
  -3  26   8       75.73       67.32     15.37 o 
  -2  26   8       55.10       45.01     16.56 o 
  -1  26   8      617.98      618.96     28.99 o 
   0  26   8       30.94       10.25     18.74 o 
   1  26   8      617.56      627.25     27.07 o 
   2  26   8       55.07       47.35     17.30 o 
   3  26   8       75.58      129.38     25.06 o 
   4  26   8      159.74      141.64     21.22 o 
   5  26   8       37.79       35.78     33.23 o 
   6  26   8       42.41       16.98     32.28 o 
   7  26   8       10.34       16.70     52.80 o 
  -6  27   8       74.68       25.41     30.91 o 
  -5  27   8       26.14       28.27     24.75 o 
  -4  27   8      671.40      691.72     36.62 o 
  -3  27   8      212.38      191.94     17.88 o 
  -2  27   8      269.86      299.01     20.45 o 
  -1  27   8       72.65       81.00     20.29 o 
   0  27   8      170.41      177.87     21.55 o 
   1  27   8       72.41       91.80     22.28 o 
   2  27   8      269.96      241.84     19.04 o 
   3  27   8      211.89      230.19     25.09 o 
   4  27   8      671.40      618.32     36.65 o 
   5  27   8       26.21       24.29     37.62 o 
   6  27   8       74.64       62.42     44.27 o 
  -5  28   8       27.27       33.10     34.66 o 
  -4  28   8       46.12       51.97     25.33 o 
  -3  28   8        2.46       15.10     16.33 o 
  -2  28   8      144.83      141.83     18.52 o 
  -1  28   8        4.97       19.23     19.91 o 
   0  28   8      572.99      578.01     29.11 o 
   1  28   8        4.95       15.75     18.76 o 
   2  28   8      144.43      120.95     19.54 o 
   3  28   8        2.45       13.29     19.99 o 
   4  28   8       46.16       55.19     22.02 o 
   5  28   8       27.32      -11.65     39.47 o 
  -5  29   8      220.13      245.35     48.84 o 
  -4  29   8       46.78       19.03     41.66 o 
  -3  29   8      449.05      432.03     23.75 o 
  -2  29   8       91.45       91.99     20.79 o 
  -1  29   8      102.36      126.13     22.82 o 
   0  29   8        0.08        1.61     19.97 o 
   1  29   8      102.63       83.07     20.69 o 
   2  29   8       91.39      122.86     20.95 o 
   3  29   8      449.41      449.25     27.97 o 
   4  29   8       46.79       37.46     23.18 o 
   5  29   8      220.41      217.82     66.01 o 
  -4  30   8      127.86      125.41     66.01 o 
  -3  30   8      161.55      142.90     29.31 o 
  -2  30   8       74.06       74.97     20.78 o 
  -1  30   8       78.94       71.13     21.76 o 
   0  30   8        5.03       18.34     20.93 o 
   1  30   8       78.38       66.68     20.10 o 
   2  30   8       74.18       66.87     23.83 o 
   3  30   8      161.50      140.76     29.07 o 
   4  30   8      127.95       54.61     34.78 o 
  -2  31   8        6.20       33.30     23.68 o 
  -1  31   8       45.90       56.37     26.48 o 
   0  31   8        1.20       17.30     25.60 o 
   1  31   8       46.03       62.38     33.96 o 
   2  31   8        6.18      -31.48     31.48 o 
   1   0   9     4830.62     8271.23    194.21 o 
   2   0   9     3037.49     5087.14    133.59 o 
   3   0   9     7303.93    10481.39    261.70 o 
   4   0   9     2414.09     2866.45     42.92 o 
   5   0   9     3573.09     4202.53     78.88 o 
   6   0   9     3827.84     3631.31     63.40 o 
   7   0   9     1188.33     1163.52     33.42 o 
   8   0   9      733.61      706.66     29.10 o 
   9   0   9       33.39       59.21     19.59 o 
  10   0   9      123.28      150.57     29.14 o 
  11   0   9       55.51       24.19     33.97 o 
  12   0   9        4.06       -3.30     36.30 o 
 -12   1   9       10.59      -26.40     36.30 o 
 -11   1   9       61.07       29.94     29.14 o 
 -10   1   9      225.36      217.29     31.00 o 
  -9   1   9      307.22      325.83     25.96 o 
  -8   1   9      400.24      403.72     22.83 o 
  -7   1   9      784.18      865.77     27.71 o 
  -6   1   9     1063.65     1119.22     28.76 o 
  -5   1   9       32.44       44.29      5.54 o 
  -4   1   9      210.12      181.27      7.13 o 
  -3   1   9      819.65      899.07     20.00 o 
  -2   1   9     2400.54     2575.62     34.24 o 
  -1   1   9    15000.25    16917.41    197.37 o 
   0   1   9     2681.33     2952.21     34.86 o 
   1   1   9    14991.91    16819.99    213.03 o 
   2   1   9     2398.12     2568.97     35.44 o 
   3   1   9      818.95      832.86     13.87 o 
   4   1   9      209.39      159.82      6.96 o 
   5   1   9       32.52       38.90      6.41 o 
   6   1   9     1062.18     1097.33     26.07 o 
   7   1   9      785.49      844.71     27.73 o 
   8   1   9      401.25      404.90     22.72 o 
   9   1   9      307.81      322.14     25.30 o 
  10   1   9      224.89      220.57     33.32 o 
  11   1   9       61.14       78.38     33.96 o 
  12   1   9       10.54       62.71     39.60 o 
 -12   2   9        3.09       -9.26     72.61 o 
 -11   2   9        8.99       35.24     28.91 o 
 -10   2   9       57.23       59.40     26.43 o 
  -9   2   9       88.70       73.31     19.65 o 
  -8   2   9     1367.18     1234.39     40.36 o 
  -7   2   9      664.56      657.51     24.72 o 
  -6   2   9      411.68      437.58     18.50 o 
  -5   2   9      822.32      898.30     30.60 o 
  -4   2   9      308.22      488.30    133.66 o 
  -3   2   9     1856.14     2091.73     26.29 o 
  -2   2   9     8437.92     9233.07    109.31 o 
  -1   2   9    16958.76    20151.14    305.91 o 
   0   2   9     1578.15     2791.06     84.00 o 
   1   2   9    16961.48    19430.23    279.22 o 
   2   2   9     8436.05     9328.75    128.79 o 
   3   2   9     1856.94     2108.63     41.85 o 
   4   2   9      307.50      475.69     70.50 o 
   5   2   9      822.14      875.67     19.80 o 
   6   2   9      412.10      410.61     21.65 o 
   7   2   9      664.19      602.93     23.79 o 
   8   2   9     1366.67     1302.95     40.50 o 
   9   2   9       88.61       91.35     18.88 o 
  10   2   9       57.66       66.54     29.80 o 
  11   2   9        8.99       92.99     32.75 o 
  12   2   9        3.01       -6.60     39.60 o 
 -12   3   9       31.34       52.80     39.60 o 
 -11   3   9       92.20       81.36     31.36 o 
 -10   3   9       41.37       58.57     26.21 o 
  -9   3   9        9.44       -9.15     16.79 o 
  -8   3   9      162.72      183.08     17.84 o 
  -7   3   9      309.84      285.57     19.17 o 
  -6   3   9     1006.61      949.53     19.76 o 
  -5   3   9      531.23      477.26     11.47 o 
  -4   3   9     1092.46     1016.51     16.50 o 
  -3   3   9      800.53      775.87     15.83 o 
  -2   3   9      266.68      339.22      7.13 o 
  -1   3   9     1283.96     1273.40     17.22 o 
   0   3   9      677.52      664.74     10.09 o 
   1   3   9     1283.05     1279.26     21.19 o 
   2   3   9      265.77      328.96      8.57 o 
   3   3   9      802.64      804.65     26.35 o 
   4   3   9     1091.50      968.15     17.95 o 
   5   3   9      531.56      483.37     13.63 o 
   6   3   9     1006.14      949.22     24.21 o 
   7   3   9      308.59      286.20     15.07 o 
   8   3   9      162.12      172.29     18.88 o 
   9   3   9        9.24       10.36     18.31 o 
  10   3   9       41.49       48.40     37.95 o 
  11   3   9       92.32      122.30     34.77 o 
  12   3   9       31.44       56.10     39.60 o 
 -12   4   9       84.21       33.00     39.60 o 
 -11   4   9       20.60       72.21     31.00 o 
 -10   4   9      188.78      171.13     35.67 o 
  -9   4   9      109.78       60.51     18.79 o 
  -8   4   9      794.47      768.86     30.66 o 
  -7   4   9      820.51      872.07     28.43 o 
  -6   4   9       92.74      105.86     13.43 o 
  -5   4   9     2079.88     2017.29     30.35 o 
  -4   4   9      452.98      600.06     18.70 o 
  -3   4   9      703.82      652.89     11.65 o 
  -2   4   9     2788.19     3008.01     44.30 o 
  -1   4   9      635.21      701.71     12.52 o 
   0   4   9      127.29      141.04      4.77 o 
   1   4   9      635.34      682.95     26.41 o 
   2   4   9     2786.68     2922.26     40.65 o 
   3   4   9      704.29      637.89     12.69 o 
   4   4   9      451.89      558.12     16.77 o 
   5   4   9     2080.12     2013.78     37.12 o 
   6   4   9       92.80      116.90     16.42 o 
   7   4   9      820.95      818.77     23.40 o 
   8   4   9      795.27      808.14     26.34 o 
   9   4   9      109.97       94.47     21.87 o 
  10   4   9      187.98      154.73     34.39 o 
  11   4   9       20.54        2.48     32.16 o 
  12   4   9       84.27       89.11     42.90 o 
 -12   5   9       44.61       33.00     39.60 o 
 -11   5   9      121.79      135.06     33.57 o 
 -10   5   9      275.30      262.47     36.97 o 
  -9   5   9       80.85       48.52     19.52 o 
  -8   5   9       86.72       98.82     12.27 o 
  -7   5   9      138.79      125.67     11.18 o 
  -6   5   9     1933.88     1886.38     31.48 o 
  -5   5   9     4635.87     4725.37     65.59 o 
  -4   5   9     1571.84     1521.99     21.63 o 
  -3   5   9     6875.89     6638.59     81.06 o 
  -2   5   9     1414.40     1407.13     26.00 o 
  -1   5   9       97.42      111.34      5.18 o 
   0   5   9       12.22       30.20      4.07 o 
   1   5   9       98.25      110.96      5.93 o 
   2   5   9     1412.83     1397.52     23.52 o 
   3   5   9     6872.74     6675.44     87.06 o 
   4   5   9     1569.33     1500.33     25.73 o 
   5   5   9     4634.13     4772.36     80.59 o 
   6   5   9     1936.27     1860.30     38.96 o 
   7   5   9      138.64      123.75     11.64 o 
   8   5   9       86.42       81.79     11.98 o 
   9   5   9       81.36       68.76     39.54 o 
  10   5   9      275.56      262.14     37.72 o 
  11   5   9      121.51      188.22     79.21 o 
  12   5   9       44.74       92.41     42.90 o 
 -12   6   9       40.23       46.20     39.60 o 
 -11   6   9      111.62      179.14     33.78 o 
 -10   6   9       25.94        7.93     28.04 o 
  -9   6   9       59.21       51.40     12.57 o 
  -8   6   9      157.94      156.97     14.48 o 
  -7   6   9     1102.64     1162.05     25.27 o 
  -6   6   9      596.89      822.81     34.77 o 
  -5   6   9      547.86      844.69     26.25 o 
  -3   6   9     1663.94     1828.12     40.23 o 
  -1   6   9       25.18       91.37      6.80 o 
   0   6   9     5293.94     8959.98    269.73 o 
   1   6   9       25.57       77.43      8.30 o 
   3   6   9     1664.66     1741.24     83.66 o 
   4   6   9     1721.78     2290.00     57.10 o 
   5   6   9      549.08      783.64     23.34 o 
   6   6   9      595.81      644.81     29.09 o 
   7   6   9     1100.50     1136.98     34.02 o 
   8   6   9      157.68      179.53     15.11 o 
   9   6   9       58.99       44.10     15.82 o 
  10   6   9       26.10       72.19     33.00 o 
  11   6   9      111.56      120.46     37.35 o 
  12   6   9       40.28       33.00     39.60 o 
 -12   7   9      242.08      214.52     49.50 o 
 -11   7   9        1.81       41.16     32.10 o 
 -10   7   9      465.67      542.65     42.16 o 
  -9   7   9       19.33       35.85     22.07 o 
  -8   7   9      441.15      414.28     18.89 o 
  -7   7   9      658.85      650.12     20.53 o 
  -6   7   9     3705.32     3616.13     60.41 o 
  -5   7   9       69.73       67.13     12.40 o 
  -4   7   9     5883.84     5586.49     67.40 o 
  -3   7   9     1246.23     1098.42     17.07 o 
  -2   7   9     2359.39     2344.91     28.12 o 
  -1   7   9     1842.87     1651.26     20.84 o 
   0   7   9      233.44      269.68      6.47 o 
   1   7   9     1841.27     1646.70     21.97 o 
   2   7   9     2358.01     2306.49     28.91 o 
   3   7   9     1248.01     1125.69     16.93 o 
   4   7   9     5881.02     5647.77     73.53 o 
   5   7   9       69.48       57.72      9.13 o 
   6   7   9     3700.46     3649.95     71.99 o 
   7   7   9      659.71      705.31     25.10 o 
   8   7   9      442.44      387.84     20.22 o 
   9   7   9       19.48       19.47     16.67 o 
  10   7   9      465.32      456.83     31.19 o 
  11   7   9        1.81       61.20     36.30 o 
  12   7   9      242.01      247.52     49.50 o 
 -11   8   9       27.88       80.24     32.22 o 
 -10   8   9       96.70       81.94     30.64 o 
  -9   8   9       18.53       21.37     11.93 o 
  -8   8   9     1273.56     1227.77     38.53 o 
  -7   8   9      125.26       93.88     11.28 o 
  -6   8   9     1239.01     1182.16     25.41 o 
  -5   8   9      348.81      313.15     12.37 o 
  -4   8   9     1803.34     1989.75     29.93 o 
  -3   8   9     2777.74     2573.75     32.04 o 
  -2   8   9     2373.93     2398.03     27.30 o 
   0   8   9      663.45      637.97     13.34 o 
   1   8   9       27.57       70.84     13.98 o 
   2   8   9     2375.93     2407.69     30.12 o 
   3   8   9     2778.32     2585.03     34.20 o 
   4   8   9     1803.77     2021.58     30.41 o 
   5   8   9      348.56      330.82     12.93 o 
   6   8   9     1237.53     1191.57     29.80 o 
   7   8   9      125.13      130.71     15.38 o 
   8   8   9     1272.88     1188.40     40.75 o 
   9   8   9       18.50       18.36     19.48 o 
  10   8   9       97.01       92.05     22.47 o 
  11   8   9       27.85       21.12     69.31 o 
 -11   9   9       29.95        7.44     46.09 o 
 -10   9   9      205.59      206.72     57.28 o 
  -9   9   9       16.81       -6.38     24.73 o 
  -8   9   9      191.72      198.86     18.28 o 
  -7   9   9      981.75     1004.57     28.14 o 
  -6   9   9      184.92      242.23     12.51 o 
  -5   9   9      355.80      402.45     19.65 o 
  -4   9   9      463.00      441.84     11.99 o 
  -3   9   9     2421.87     2100.89     27.79 o 
  -2   9   9      639.91      703.17     11.12 o 
  -1   9   9     1522.87     1311.44     18.18 o 
   0   9   9      103.39      113.49      5.45 o 
   1   9   9     1523.45     1308.57     17.44 o 
   2   9   9      639.76      704.41     12.16 o 
   3   9   9     2425.52     2165.75     28.57 o 
   4   9   9      462.82      434.82     11.13 o 
   5   9   9      354.86      404.09     14.87 o 
   6   9   9      185.44      230.63     13.28 o 
   7   9   9      981.23     1048.09     37.03 o 
   8   9   9      191.93      205.08     19.73 o 
   9   9   9       16.76      -18.73     18.73 o 
  10   9   9      205.97      204.62     33.45 o 
  11   9   9       29.90       38.60     24.73 o 
 -11  10   9       26.63      -31.28     42.38 o 
 -10  10   9      130.24      105.64     30.49 o 
  -9  10   9       20.48       16.43     22.88 o 
  -8  10   9      244.70      240.61     18.66 o 
  -7  10   9      232.55      228.51     16.73 o 
  -6  10   9       43.80       43.90     12.22 o 
  -5  10   9      259.12      272.93     13.14 o 
  -4  10   9      285.45      287.47     10.56 o 
  -3  10   9      369.83      320.92      8.53 o 
  -2  10   9     3395.35     3307.41     38.70 o 
  -1  10   9      937.13      927.38     14.74 o 
   0  10   9      116.53      104.91      8.78 o 
   1  10   9      937.71      942.55     14.39 o 
   2  10   9     3398.09     3337.41     39.97 o 
   3  10   9      369.50      310.24      9.52 o 
   4  10   9      284.80      292.39      8.90 o 
   5  10   9      258.91      257.78     14.54 o 
   6  10   9       43.60       77.89     11.63 o 
   7  10   9      232.80      238.77     17.73 o 
   8  10   9      244.76      289.91     21.96 o 
   9  10   9       20.50       14.76     21.58 o 
  10  10   9      130.30      164.62     26.03 o 
  11  10   9       26.53       33.72     26.16 o 
 -11  11   9       63.26       52.80     42.90 o 
 -10  11   9      184.54      190.88     26.72 o 
  -9  11   9      145.10      168.04     31.96 o 
  -8  11   9       39.51       38.91     16.36 o 
  -7  11   9      182.94      185.89     16.77 o 
  -6  11   9      923.63      837.42     26.15 o 
  -5  11   9      893.53     1082.46     27.06 o 
  -4  11   9      334.86      334.35     14.61 o 
  -3  11   9     3745.71     3949.45     50.67 o 
  -2  11   9        1.18       -6.47      6.47 o 
  -1  11   9      708.39      866.02     16.69 o 
   0  11   9        6.58       20.01      5.35 o 
   1  11   9      711.13      893.55     15.32 o 
   2  11   9        1.21       -5.56      5.56 o 
   3  11   9     3745.32     3959.70     53.02 o 
   4  11   9      334.13      333.50     10.01 o 
   5  11   9      892.63     1035.17     25.00 o 
   6  11   9      923.81      887.90     29.27 o 
   7  11   9      183.68      150.63     16.58 o 
   8  11   9       39.38       57.40     21.44 o 
   9  11   9      145.73      133.47     24.47 o 
  10  11   9      184.66      177.37     28.11 o 
  11  11   9       63.23       54.18     27.71 o 
 -11  12   9       12.76      105.61     46.20 o 
 -10  12   9      109.86      106.07     38.01 o 
  -9  12   9       41.46        7.81     21.58 o 
  -8  12   9       34.75       64.87     20.82 o 
  -7  12   9      350.48      372.62     21.10 o 
  -6  12   9      404.69      407.82     22.91 o 
  -5  12   9     2460.21     2516.65     51.19 o 
  -4  12   9      733.82      715.04     16.63 o 
  -3  12   9     5367.45     5327.22     66.96 o 
  -2  12   9     5029.87     5097.99     62.42 o 
  -1  12   9     1013.80      875.95     16.33 o 
   0  12   9     1176.76      957.62     16.95 o 
   1  12   9     1011.68      884.60     15.38 o 
   2  12   9     5024.77     5081.81     64.49 o 
   3  12   9     5363.04     5288.38     74.33 o 
   4  12   9      734.63      705.12     15.56 o 
   5  12   9     2462.86     2539.75     46.85 o 
   6  12   9      405.56      397.18     21.08 o 
   7  12   9      351.04      386.00     38.96 o 
   8  12   9       34.79       20.25     32.56 o 
   9  12   9       41.49       24.52     23.67 o 
  10  12   9      109.67      135.04     27.96 o 
  11  12   9       12.78       15.26     27.71 o 
 -11  13   9       13.05       -1.93     27.71 o 
 -10  13   9      159.57      110.18     27.96 o 
  -9  13   9      162.18      153.78     26.83 o 
  -8  13   9      395.39      367.53     42.29 o 
  -7  13   9      484.06      434.68     23.66 o 
  -6  13   9     2981.82     2932.75     67.22 o 
  -5  13   9      682.23      706.12     22.76 o 
  -4  13   9      520.66      581.61     15.55 o 
  -3  13   9      744.43      658.62     14.44 o 
  -2  13   9     1284.15     1424.07     22.81 o 
  -1  13   9       53.66       60.08      6.58 o 
   0  13   9      962.29      971.99     17.41 o 
   1  13   9       53.27       55.09      6.60 o 
   2  13   9     1285.93     1367.60     21.06 o 
   3  13   9      744.42      653.02     15.25 o 
   4  13   9      521.56      569.15     14.45 o 
   5  13   9      681.26      642.70     19.58 o 
   6  13   9     2976.00     2951.76     68.61 o 
   7  13   9      484.30      439.36     29.83 o 
   8  13   9      395.57      352.95     31.84 o 
   9  13   9      162.10      156.36     27.78 o 
  10  13   9      159.60      192.88     32.04 o 
  11  13   9       13.03      -29.10     29.10 o 
 -11  14   9       42.19       93.51     30.92 o 
 -10  14   9       52.17        7.83     32.96 o 
  -9  14   9      139.58      134.82     30.22 o 
  -8  14   9      335.71      327.01     35.07 o 
  -7  14   9      427.75      473.85     29.41 o 
  -6  14   9      184.29      181.60     17.06 o 
  -5  14   9     1651.25     1540.87     36.62 o 
  -4  14   9     1613.83     1666.06     29.74 o 
  -3  14   9      453.40      465.29     13.73 o 
  -2  14   9       65.80       63.13      7.78 o 
  -1  14   9     2476.57     2294.39     32.84 o 
   0  14   9      638.61      678.03     15.28 o 
   1  14   9     2476.78     2312.74     38.00 o 
   2  14   9       65.33      104.13     13.39 o 
   3  14   9      453.88      457.32     13.17 o 
   4  14   9     1613.00     1637.65     28.34 o 
   5  14   9     1649.84     1548.07     45.52 o 
   6  14   9      183.33      210.84     18.50 o 
   7  14   9      428.27      485.93     30.94 o 
   8  14   9      335.75      329.32     33.62 o 
   9  14   9      139.80      152.66     28.64 o 
  10  14   9       52.20       79.03     29.52 o 
  11  14   9       42.05       66.79     77.56 o 
 -10  15   9       55.04       73.22     31.44 o 
  -9  15   9       37.84       85.98     35.05 o 
  -8  15   9      275.06      275.61     31.84 o 
  -7  15   9       49.09       33.27     23.76 o 
  -6  15   9      828.65      789.21     32.11 o 
  -5  15   9       30.29       29.53     11.80 o 
  -4  15   9      875.40      836.27     22.08 o 
  -3  15   9      235.70      233.62     11.79 o 
  -2  15   9     1124.44     1105.25     20.51 o 
  -1  15   9       37.48       25.70      7.88 o 
   0  15   9        4.34       -0.57      8.02 o 
   1  15   9       37.63       45.80      7.76 o 
   2  15   9     1125.63     1104.94     19.84 o 
   3  15   9      236.08      238.35     10.86 o 
   4  15   9      876.22      869.05     19.37 o 
   5  15   9       29.97       20.52     11.45 o 
   6  15   9      828.60      814.34     26.81 o 
   7  15   9       49.42       43.27     18.86 o 
   8  15   9      274.72      310.28     32.02 o 
   9  15   9       37.66       17.42     25.89 o 
  10  15   9       55.27       74.75     32.17 o 
 -10  16   9       47.15       62.22     31.44 o 
  -9  16   9        8.17       21.74     27.31 o 
  -8  16   9      131.65      116.37     28.63 o 
  -7  16   9       16.92       16.43     24.40 o 
  -6  16   9       28.22       18.45     19.04 o 
  -5  16   9      389.92      364.50     20.56 o 
  -4  16   9      111.20      103.18     13.73 o 
  -3  16   9      635.19      640.17     17.49 o 
  -2  16   9      167.65      172.52     10.60 o 
  -1  16   9      291.07      267.79     15.27 o 
   0  16   9       24.36       25.37      9.97 o 
   1  16   9      291.85      248.81     10.44 o 
   2  16   9      167.67      171.70      9.56 o 
   3  16   9      635.85      610.03     15.72 o 
   4  16   9      110.70      116.59     10.39 o 
   5  16   9      390.51      386.14     19.18 o 
   6  16   9       28.06       35.76     20.50 o 
   7  16   9       17.02       49.04     19.42 o 
   8  16   9      131.65       93.52     28.38 o 
   9  16   9        8.23       22.66     28.24 o 
  10  16   9       47.02       -6.60     46.20 o 
 -10  17   9       63.90       59.40     32.67 o 
  -9  17   9        8.78        5.00     27.78 o 
  -8  17   9      101.14       87.08     28.85 o 
  -7  17   9      513.38      581.79     53.12 o 
  -6  17   9      252.77      243.44     20.55 o 
  -5  17   9       72.15       72.32     14.01 o 
  -4  17   9      363.38      358.42     16.21 o 
  -3  17   9      148.25      111.05     10.28 o 
  -2  17   9      693.31      659.82     16.71 o 
  -1  17   9      960.43     1031.44     22.08 o 
   0  17   9       88.39       67.87     10.01 o 
   1  17   9      961.82     1025.41     20.66 o 
   2  17   9      693.44      663.07     15.80 o 
   3  17   9      147.89      120.74     12.04 o 
   4  17   9      363.17      344.43     14.40 o 
   5  17   9       71.66       80.76     13.25 o 
   6  17   9      252.98      246.85     23.71 o 
   7  17   9      512.63      619.34     46.42 o 
   8  17   9      101.38      149.09     29.79 o 
   9  17   9        8.77      -27.01     27.01 o 
  10  17   9       63.88       41.72     32.42 o 
 -10  18   9       35.05       -5.80     33.78 o 
  -9  18   9       41.60       83.33     30.86 o 
  -8  18   9      198.22      131.99     32.61 o 
  -7  18   9      117.41       84.80     47.21 o 
  -6  18   9      323.79      290.22     31.92 o 
  -5  18   9       19.30        8.45     15.04 o 
  -4  18   9       59.89       59.41     11.94 o 
  -3  18   9     1141.34     1037.32     23.15 o 
  -2  18   9     2108.99     2022.52     35.22 o 
  -1  18   9      874.28      773.34     20.27 o 
   0  18   9     3157.10     2904.71     50.93 o 
   1  18   9      874.37      780.80     19.87 o 
   2  18   9     2109.46     1945.46     30.98 o 
   3  18   9     1140.29     1079.73     25.22 o 
   4  18   9       60.62       65.54     11.29 o 
   5  18   9       19.68       13.78     15.52 o 
   6  18   9      323.89      339.29     28.32 o 
   7  18   9      117.22      111.95     25.17 o 
   8  18   9      198.26      210.05     32.61 o 
   9  18   9       41.69       27.64     39.96 o 
  10  18   9       35.03        4.44     33.30 o 
  -9  19   9       25.45      -55.25     66.01 o 
  -8  19   9      871.61      921.10     54.04 o 
  -7  19   9      354.34      387.01     36.84 o 
  -6  19   9      605.53      595.66     36.12 o 
  -5  19   9      117.50       88.71     17.36 o 
  -4  19   9      239.45      253.75     14.56 o 
  -3  19   9      211.89      214.06     12.04 o 
  -2  19   9       95.98      118.08     12.24 o 
  -1  19   9      243.06      238.46     14.45 o 
   0  19   9      508.78      492.54     19.03 o 
   1  19   9      242.52      229.59     13.83 o 
   2  19   9       95.49      100.09     10.13 o 
   3  19   9      212.09      221.89     12.97 o 
   4  19   9      239.82      269.86     14.74 o 
   5  19   9      117.31      108.35     19.05 o 
   6  19   9      605.79      581.27     32.61 o 
   7  19   9      354.18      358.09     33.82 o 
   8  19   9      871.92      880.05     52.20 o 
   9  19   9       25.59       51.45     31.07 o 
  -9  20   9       16.55      -16.96     33.78 o 
  -8  20   9      191.00      150.78     35.75 o 
  -7  20   9      301.09      306.16     41.83 o 
  -6  20   9      133.31      101.92     25.20 o 
  -5  20   9      261.16      273.73     23.47 o 
  -4  20   9      214.07      206.08     15.95 o 
  -3  20   9      142.65      117.10     11.27 o 
  -2  20   9       50.13       41.87     11.93 o 
  -1  20   9      523.96      527.36     20.95 o 
   0  20   9       30.05       34.49     13.43 o 
   1  20   9      522.95      510.55     18.29 o 
   2  20   9       50.41       59.12     10.17 o 
   3  20   9      142.12      138.20     12.34 o 
   4  20   9      214.09      207.71     16.33 o 
   5  20   9      260.97      291.29     29.06 o 
   6  20   9      132.68      101.59     24.10 o 
   7  20   9      301.95      299.54     47.16 o 
   8  20   9      190.91      183.07     34.59 o 
   9  20   9       16.60      -33.78     33.78 o 
  -9  21   9        5.92      -33.78     33.78 o 
  -8  21   9      104.27      102.60     38.18 o 
  -7  21   9       40.56       34.84     42.35 o 
  -6  21   9      175.14      205.93     29.79 o 
  -5  21   9       47.24       60.45     18.40 o 
  -4  21   9      175.78      197.86     18.39 o 
  -3  21   9      165.79      146.32     13.30 o 
  -2  21   9       29.86       54.57     12.50 o 
  -1  21   9      298.93      294.43     16.69 o 
   0  21   9      922.35      905.30     39.76 o 
   1  21   9      298.48      317.17     18.01 o 
   2  21   9       29.70       39.40     11.52 o 
   3  21   9      165.45      152.44     13.82 o 
   4  21   9      175.21      205.43     17.35 o 
   5  21   9       47.08       17.41     22.39 o 
   6  21   9      174.63      196.46     32.08 o 
   7  21   9       40.74       14.89     33.05 o 
   8  21   9      103.88      103.51     38.45 o 
   9  21   9        5.88      -34.32     34.77 o 
  -8  22   9       73.80       88.41     38.45 o 
  -7  22   9      140.08      135.03     34.85 o 
  -6  22   9      130.29      123.22     28.35 o 
  -5  22   9      112.11      110.15     19.51 o 
  -4  22   9        8.96       -5.38     15.43 o 
  -3  22   9      491.94      412.43     17.85 o 
  -2  22   9      367.37      355.53     17.00 o 
  -1  22   9       77.22       74.16     13.01 o 
   0  22   9      123.30      115.07     23.48 o 
   1  22   9       77.71       74.30     14.97 o 
   2  22   9      367.20      313.05     15.25 o 
   3  22   9      491.79      471.52     18.62 o 
   4  22   9        8.93       13.07     15.29 o 
   5  22   9      111.86      126.61     32.39 o 
   6  22   9      130.06      204.13     31.94 o 
   7  22   9      140.03      113.58     32.28 o 
   8  22   9       73.84       25.12     36.12 o 
  -8  23   9       35.54      161.11     69.31 o 
  -7  23   9      170.84      146.07     36.01 o 
  -6  23   9       49.36       72.44     28.94 o 
  -5  23   9      302.12      337.48     25.32 o 
  -4  23   9      141.50      160.44     21.87 o 
  -3  23   9       22.60       12.59     12.52 o 
  -2  23   9       22.18       20.77     13.39 o 
  -1  23   9      434.40      433.95     20.67 o 
   0  23   9      214.52      230.56     18.89 o 
   1  23   9      434.56      438.48     20.88 o 
   2  23   9       22.37       10.44     13.15 o 
   3  23   9       22.35        5.81     15.12 o 
   4  23   9      141.03      110.32     18.16 o 
   5  23   9      301.91      316.13     36.36 o 
   6  23   9       49.27        4.13     28.23 o 
   7  23   9      170.40      155.85     34.19 o 
   8  23   9       35.70       41.20     56.10 o 
  -8  24   9       43.97      -34.94     39.47 o 
  -7  24   9       16.92        8.15     39.47 o 
  -6  24   9       72.08       70.02     29.25 o 
  -5  24   9       68.44      123.31     24.11 o 
  -4  24   9       84.91       92.37     21.92 o 
  -3  24   9      254.52      259.07     16.83 o 
  -2  24   9      970.52      899.74     26.94 o 
  -1  24   9      138.89       96.66     18.01 o 
   0  24   9      776.20      790.80     30.12 o 
   1  24   9      139.47      145.35     18.01 o 
   2  24   9      970.08      867.95     27.49 o 
   3  24   9      254.10      244.42     21.20 o 
   4  24   9       85.12       89.71     18.24 o 
   5  24   9       68.18       48.89     30.58 o 
   6  24   9       72.25      117.13     32.99 o 
   7  24   9       16.96       26.80     31.08 o 
   8  24   9       43.92       11.80     46.20 o 
  -7  25   9      255.53      335.22     79.21 o 
  -6  25   9      115.62       92.90     39.68 o 
  -5  25   9       75.44       60.72     24.65 o 
  -4  25   9       58.96       50.88     32.18 o 
  -3  25   9      139.88      125.03     14.90 o 
  -2  25   9       11.39       -0.03     14.83 o 
  -1  25   9       41.53       21.96     17.32 o 
   0  25   9       16.29       36.09     17.81 o 
   1  25   9       41.32       52.38     17.15 o 
   2  25   9       11.43       18.34     15.19 o 
   3  25   9      139.71      141.41     21.85 o 
   4  25   9       59.14       82.94     19.56 o 
   5  25   9       75.51       34.99     55.54 o 
   6  25   9      115.56       95.10     34.08 o 
   7  25   9      255.10      281.71     51.84 o 
  -7  26   9       16.13       -4.40     41.81 o 
  -6  26   9       45.16       56.69     29.63 o 
  -5  26   9       84.08       94.53     26.35 o 
  -4  26   9      181.15      218.04     29.73 o 
  -3  26   9       42.95       43.55     14.12 o 
  -2  26   9       95.51       85.28     17.31 o 
  -1  26   9      845.70      967.26     37.58 o 
   0  26   9       11.11       11.81     18.61 o 
   1  26   9      845.58      895.20     38.73 o 
   2  26   9       95.35       81.35     16.52 o 
   3  26   9       43.30       31.86     20.68 o 
   4  26   9      180.91      142.55     21.13 o 
   5  26   9       83.89      102.17     34.70 o 
   6  26   9       44.96       94.47     47.94 o 
   7  26   9       16.16       95.71     42.01 o 
  -6  27   9      207.72      233.18     34.87 o 
  -5  27   9       54.44       71.81     27.37 o 
  -4  27   9      150.20      134.91     26.98 o 
  -3  27   9       80.34       84.10     20.06 o 
  -2  27   9       18.67       48.83     18.25 o 
  -1  27   9       29.35       16.11     19.32 o 
   0  27   9        0.61        8.83     19.05 o 
   1  27   9       29.40       44.96     18.50 o 
   2  27   9       18.78        1.15     16.99 o 
   3  27   9       80.44       73.27     22.50 o 
   4  27   9      149.98      223.06     26.36 o 
   5  27   9       54.33       51.47     44.55 o 
   6  27   9      207.86      211.71     46.67 o 
  -5  28   9       27.05       24.95     24.90 o 
  -4  28   9       11.71        5.19     24.78 o 
  -3  28   9       33.97       15.26     20.53 o 
  -2  28   9       32.18       39.77     20.02 o 
  -1  28   9      246.58      315.60     28.07 o 
   0  28   9       35.47       -8.26     19.61 o 
   1  28   9      246.58      297.63     27.12 o 
   2  28   9       32.21       15.18     21.88 o 
   3  28   9       33.98       35.85     24.39 o 
   4  28   9       11.67       -3.58     23.86 o 
   5  28   9       27.24        2.20     38.45 o 
  -4  29   9       10.42      -14.75     31.09 o 
  -3  29   9       89.87       51.95     22.42 o 
  -2  29   9       51.79       61.40     20.00 o 
  -1  29   9      101.69      101.06     22.13 o 
   0  29   9        9.99        3.73     20.53 o 
   1  29   9      102.04       77.07     20.72 o 
   2  29   9       51.86       92.63     23.99 o 
   3  29   9       89.96      107.73     25.53 o 
   4  29   9       10.29       -7.34     23.17 o 
  -3  30   9       27.42       36.39     27.69 o 
  -2  30   9      226.62      211.93     28.34 o 
  -1  30   9       43.32       39.69     21.39 o 
   0  30   9       54.49       60.51     23.91 o 
   1  30   9       43.46       38.05     20.02 o 
   2  30   9      226.12      237.17     28.86 o 
   3  30   9       27.34       -6.47     29.17 o 
  -2  31   9       44.74       20.70     22.93 o 
  -1  31   9       49.66       45.84     26.85 o 
   0  31   9        3.11        7.70     27.54 o 
   1  31   9       49.79       78.06     26.12 o 
   2  31   9       44.64        1.32     32.87 o 
   0   0  10     5208.83     5319.39     83.75 o 
   1   0  10     1451.78     1228.04     17.48 o 
   2   0  10    20337.29    20099.79    232.63 o 
   3   0  10       25.96       32.41      4.60 o 
   4   0  10      137.07      195.36      6.96 o 
   5   0  10     3661.35     3551.34     54.82 o 
   6   0  10      783.47      753.94     18.76 o 
   7   0  10      190.15      149.66     16.72 o 
   8   0  10      224.23      196.84     18.42 o 
   9   0  10      103.85      118.96     20.96 o 
  10   0  10       80.39       84.98     28.59 o 
  11   0  10       38.86       23.10     51.15 o 
  12   0  10        9.76       13.20     39.60 o 
 -12   1  10       11.32      -36.30     36.30 o 
 -11   1  10      406.53      387.20    118.81 o 
 -10   1  10       51.93       -2.36     26.71 o 
  -9   1  10       28.27       36.57     18.54 o 
  -8   1  10      258.56      293.86     20.31 o 
  -7   1  10       29.82        6.30     14.12 o 
  -6   1  10      559.56      606.95     14.17 o 
  -5   1  10     1004.95      944.52     18.31 o 
  -4   1  10      121.85      159.42      9.63 o 
  -3   1  10      207.85      202.96      6.02 o 
  -2   1  10     2072.73     1862.08     23.47 o 
  -1   1  10     1668.94     1901.73     25.11 o 
   0   1  10      509.38      448.85      9.46 o 
   1   1  10     1668.28     1895.46     26.44 o 
   2   1  10     2068.78     1859.00     23.95 o 
   3   1  10      207.70      214.03      6.33 o 
   4   1  10      121.23      152.14      8.51 o 
   5   1  10     1006.77      955.78     20.05 o 
   6   1  10      558.94      601.24     16.84 o 
   7   1  10       29.58       27.81     14.41 o 
   8   1  10      258.74      268.03     20.95 o 
   9   1  10       28.19       34.69     20.96 o 
  10   1  10       51.74       37.40     57.75 o 
  11   1  10      406.35      390.56     45.43 o 
  12   1  10       11.36      -39.60     39.60 o 
 -12   2  10       21.93       66.01     39.60 o 
 -11   2  10      132.55      184.00     43.37 o 
 -10   2  10        0.36       26.11     26.21 o 
  -9   2  10      403.01      389.32     27.56 o 
  -8   2  10      452.79      420.39     23.20 o 
  -7   2  10      698.51      626.32     21.75 o 
  -6   2  10       43.43       30.29      6.39 o 
  -5   2  10       75.63       91.44     10.35 o 
  -4   2  10      687.95      575.06     11.27 o 
  -3   2  10      546.95      560.22     12.01 o 
  -2   2  10      161.07      188.31      6.26 o 
  -1   2  10    12587.50    12833.18    154.88 o 
   0   2  10     3771.86     3899.25     42.86 o 
   1   2  10    12582.04    12850.69    163.37 o 
   2   2  10      160.81      184.63      6.20 o 
   3   2  10      545.39      558.71     13.17 o 
   4   2  10      687.48      549.53     12.22 o 
   5   2  10       75.50       84.36     10.03 o 
   6   2  10       43.09       49.76      9.82 o 
   7   2  10      700.21      638.05     22.31 o 
   8   2  10      452.33      410.18     23.20 o 
   9   2  10      402.65      399.22     26.97 o 
  10   2  10        0.34       35.20     29.52 o 
  11   2  10      132.72      155.93     37.35 o 
  12   2  10       22.01      -39.60     39.60 o 
 -12   3  10        9.03      -36.30     36.30 o 
 -11   3  10       54.24      107.45     32.10 o 
 -10   3  10       10.63       33.81     41.42 o 
  -9   3  10        7.79       52.94     24.77 o 
  -8   3  10      158.08      140.79     17.59 o 
  -7   3  10      324.71      291.64     15.20 o 
  -6   3  10     2285.39     2115.43     35.52 o 
  -5   3  10      990.36      987.95     16.96 o 
  -4   3  10      607.75      747.85     32.05 o 
  -3   3  10      632.35      559.54     10.51 o 
  -2   3  10      487.34      717.25     18.36 o 
  -1   3  10      363.87      693.41     16.82 o 
   0   3  10     3327.43     2805.72     34.94 o 
   1   3  10      364.07      628.23     27.78 o 
   2   3  10      487.43      727.17     22.17 o 
   3   3  10      631.19      562.95     11.83 o 
   4   3  10      608.58      705.76     42.02 o 
   5   3  10      989.06      966.98     20.37 o 
   6   3  10     2285.23     2142.30     39.95 o 
   7   3  10      324.41      305.36     15.86 o 
   8   3  10      157.63      187.46     23.37 o 
   9   3  10        7.74       29.16     33.58 o 
  10   3  10       10.63      -11.04     29.20 o 
  11   3  10       54.18       58.24     34.77 o 
  12   3  10        9.04       69.31     42.90 o 
 -12   4  10       19.82       26.40     42.90 o 
 -11   4  10       89.12       96.81     33.13 o 
 -10   4  10       35.14       27.23     30.53 o 
  -9   4  10       92.84       93.02     25.25 o 
  -8   4  10      354.94      349.41     17.13 o 
  -7   4  10     1282.60     1218.57     30.55 o 
  -6   4  10      707.43      626.52     15.31 o 
  -5   4  10     2240.52     2179.85     31.92 o 
  -4   4  10     1793.36     1582.96     23.38 o 
  -3   4  10      713.03      710.68     12.26 o 
  -2   4  10     5874.90     5275.12     62.90 o 
  -1   4  10      523.09      428.13      8.46 o 
   0   4  10     1262.79     1187.92     15.71 o 
   1   4  10      523.40      446.69     13.56 o 
   2   4  10     5872.40     5250.88     68.67 o 
   3   4  10      713.31      686.71     13.60 o 
   4   4  10     1793.88     1590.06     31.98 o 
   5   4  10     2242.97     2211.31     40.59 o 
   6   4  10      708.15      648.07     19.53 o 
   7   4  10     1280.69     1310.90     31.36 o 
   8   4  10      355.24      344.18     24.11 o 
   9   4  10       93.01      103.64     22.59 o 
  10   4  10       35.29        4.40     29.52 o 
  11   4  10       89.32       86.75     36.94 o 
  12   4  10       19.85       39.60     39.60 o 
 -12   5  10      111.54       79.21     42.90 o 
 -11   5  10       38.88       34.21     32.96 o 
 -10   5  10      359.81      330.46     37.05 o 
  -9   5  10       49.52       14.36     20.96 o 
  -8   5  10      600.00      563.92     25.37 o 
  -7   5  10      167.37      190.60     15.36 o 
  -6   5  10     2585.76     2520.40     40.70 o 
  -5   5  10      332.21      381.82     10.24 o 
  -4   5  10     2525.38     2587.11     33.38 o 
  -3   5  10     1139.68     1125.18     16.88 o 
  -2   5  10     1610.73     1484.56     20.22 o 
  -1   5  10      415.29      451.63      8.33 o 
   0   5  10    14576.36    13383.53    142.12 o 
   1   5  10      415.27      443.99      9.97 o 
   2   5  10     1611.21     1483.32     19.23 o 
   3   5  10     1140.15     1105.75     19.21 o 
   4   5  10     2522.68     2600.34     39.08 o 
   5   5  10      331.43      361.41     12.99 o 
   6   5  10     2589.03     2490.29     48.67 o 
   7   5  10      167.95      178.45     17.19 o 
   8   5  10      600.42      571.39     20.36 o 
   9   5  10       49.81       45.08     20.82 o 
  10   5  10      359.57      386.22     42.88 o 
  11   5  10       38.75       31.77     33.96 o 
  12   5  10      111.61      118.81     46.20 o 
 -12   6  10        2.71      -26.40     39.60 o 
 -11   6  10       98.18       61.12     33.71 o 
 -10   6  10        4.62       28.25     29.14 o 
  -9   6  10       80.49       90.94     21.47 o 
  -8   6  10      437.57      412.05     23.48 o 
  -7   6  10      286.71      239.51     11.69 o 
  -6   6  10     5947.27     6155.68     92.48 o 
  -5   6  10     2183.18     2105.80     32.80 o 
  -4   6  10     4539.83     4186.81     51.23 o 
  -3   6  10     1935.71     1714.94     23.71 o 
  -2   6  10    12006.87    11295.34    120.89 o 
  -1   6  10      391.49      346.68      7.50 o 
   0   6  10       30.00       -1.44      4.26 o 
   1   6  10      391.36      341.53      8.36 o 
   2   6  10    12006.99    11195.04    126.08 o 
   3   6  10     1937.26     1722.81     25.69 o 
   4   6  10     4540.96     4163.74     57.44 o 
   5   6  10     2184.27     2128.69     42.12 o 
   6   6  10     5948.35     6186.91    116.92 o 
   7   6  10      285.13      238.83     16.17 o 
   8   6  10      437.00      418.23     18.68 o 
   9   6  10       80.66       89.59     19.05 o 
  10   6  10        4.56      -27.72     31.42 o 
  11   6  10       98.20       69.87     35.11 o 
  12   6  10        2.72      -36.30     36.30 o 
 -11   7  10      304.92      320.12     41.04 o 
 -10   7  10      274.86      280.24     37.05 o 
  -9   7  10       28.10       -1.22     18.85 o 
  -8   7  10      355.39      331.74     26.33 o 
  -7   7  10      122.57      134.73     10.27 o 
  -6   7  10     1085.52     1044.70     21.94 o 
  -5   7  10     1377.88     1325.88     24.18 o 
  -4   7  10      442.07      536.65     12.71 o 
  -3   7  10     4289.46     4114.72     51.23 o 
  -2   7  10      846.48      844.05     12.47 o 
  -1   7  10     2318.99     2249.33     26.00 o 
   0   7  10      252.48      168.78      5.60 o 
   1   7  10     2318.92     2289.06     29.23 o 
   2   7  10      849.16      825.20     13.57 o 
   3   7  10     4285.50     4050.54     51.67 o 
   4   7  10      442.96      504.11     17.47 o 
   5   7  10     1376.48     1360.72     28.01 o 
   6   7  10     1085.29     1056.32     27.20 o 
   7   7  10      121.63      125.76     21.56 o 
   8   7  10      355.33      364.98     21.44 o 
   9   7  10       28.41       63.96     17.30 o 
  10   7  10      275.06      293.77     26.98 o 
  11   7  10      304.79      299.22     49.50 o 
 -11   8  10      104.25      111.51     35.49 o 
 -10   8  10        0.55       11.25     27.16 o 
  -9   8  10       16.09       16.43     17.31 o 
  -8   8  10       78.16       85.52     13.23 o 
  -7   8  10       99.86       88.32     10.63 o 
  -6   8  10       92.90      114.64      9.86 o 
  -5   8  10      607.60      670.94     18.77 o 
  -4   8  10      541.95      551.30     13.31 o 
  -3   8  10     5436.40     5017.00     62.88 o 
  -2   8  10     1898.86     1353.98     17.90 o 
  -1   8  10      804.21      848.87     13.68 o 
   0   8  10      447.26      413.64      8.02 o 
   1   8  10      801.72      843.09     14.02 o 
   2   8  10     1899.22     1354.84     18.81 o 
   3   8  10     5440.07     5082.38     63.17 o 
   4   8  10      540.93      565.50     14.60 o 
   5   8  10      608.46      667.19     19.07 o 
   6   8  10       93.51      111.17     12.21 o 
   7   8  10       99.54      120.06     22.27 o 
   8   8  10       78.08       71.23     19.59 o 
   9   8  10       16.31       27.26     16.41 o 
  10   8  10        0.57      -11.82     20.32 o 
  11   8  10      104.55      138.13     39.91 o 
 -11   9  10       60.43       73.16     37.35 o 
 -10   9  10       15.50       15.28     29.34 o 
  -9   9  10       14.66        4.28     31.16 o 
  -8   9  10       47.15       55.51     12.60 o 
  -7   9  10       33.55       17.55     16.42 o 
  -6   9  10     1985.49     1938.07     39.93 o 
  -5   9  10     1882.59     1801.36     33.43 o 
  -4   9  10     1791.26     1856.57     28.66 o 
  -3   9  10     3474.98     3267.19     40.58 o 
  -2   9  10     3641.14     3779.32     42.73 o 
  -1   9  10      179.96      206.50      6.79 o 
   0   9  10      149.26      150.19      6.42 o 
   1   9  10      180.13      192.35      6.65 o 
   2   9  10     3637.99     3713.30     47.48 o 
   3   9  10     3475.28     3190.67     43.52 o 
   4   9  10     1790.75     1783.18     28.02 o 
   5   9  10     1883.18     1773.75     33.51 o 
   6   9  10     1985.45     1877.16     46.26 o 
   7   9  10       33.58       29.21     12.56 o 
   8   9  10       46.99       35.49     19.48 o 
   9   9  10       14.73       51.11     22.96 o 
  10   9  10       15.48       53.67     22.58 o 
  11   9  10       60.56       66.29     26.16 o 
 -11  10  10       72.78      132.01     49.50 o 
 -10  10  10       11.74      -23.34     23.34 o 
  -9  10  10       57.24       40.09     20.48 o 
  -8  10  10       57.76       80.08     14.31 o 
  -7  10  10      442.01      403.14     20.41 o 
  -6  10  10      409.75      379.90     17.38 o 
  -5  10  10      409.38      375.84     15.01 o 
  -4  10  10      485.74      525.31     14.02 o 
  -3  10  10     1027.18     1028.76     16.83 o 
  -2  10  10      833.29      729.17     15.92 o 
  -1  10  10     3155.08     3096.77     37.96 o 
   0  10  10       76.98       51.22      5.71 o 
   1  10  10     3155.67     3102.19     38.00 o 
   2  10  10      833.81      775.47     16.70 o 
   3  10  10     1026.03     1017.41     18.05 o 
   4  10  10      486.19      530.97     12.70 o 
   5  10  10      410.50      394.34     14.84 o 
   6  10  10      408.78      357.04     16.74 o 
   7  10  10      441.84      411.76     19.52 o 
   8  10  10       57.38       43.47     20.54 o 
   9  10  10       56.99       45.19     21.71 o 
  10  10  10       11.75      -22.58     22.58 o 
  11  10  10       72.56       45.02     28.55 o 
 -11  11  10        0.92       66.01     42.90 o 
 -10  11  10      140.61      125.48     25.65 o 
  -9  11  10      122.27       89.58     23.67 o 
  -8  11  10      161.02      132.87     23.50 o 
  -7  11  10      770.03      661.01     26.54 o 
  -6  11  10     2273.24     2103.40     46.97 o 
  -5  11  10       14.06       19.41     10.36 o 
  -4  11  10      449.84      506.94     15.08 o 
  -3  11  10      782.71      771.25     14.67 o 
  -2  11  10      596.72      683.57     18.95 o 
  -1  11  10     4067.05     4125.93     50.79 o 
   0  11  10     2035.89     1964.65     38.84 o 
   1  11  10     4067.13     4124.04     49.14 o 
   2  11  10      595.74      687.84     18.68 o 
   3  11  10      782.36      780.28     16.21 o 
   4  11  10      448.90      527.80     13.35 o 
   5  11  10       14.06       39.17     10.49 o 
   6  11  10     2275.62     2098.96     52.75 o 
   7  11  10      770.59      669.00     27.89 o 
   8  11  10      161.07      117.36     23.50 o 
   9  11  10      122.42      123.10     25.89 o 
  10  11  10      140.07      136.93     27.96 o 
  11  11  10        0.91       16.78     27.71 o 
 -11  12  10        9.77       19.80     42.90 o 
 -10  12  10       72.99       29.97     25.61 o 
  -9  12  10      220.41      262.15     27.78 o 
  -8  12  10      663.36      677.45     44.55 o 
  -7  12  10      607.53      525.44     24.92 o 
  -6  12  10     1732.88     1789.40     49.54 o 
  -5  12  10     2104.20     2008.50     43.55 o 
  -4  12  10      652.06      709.98     17.14 o 
  -3  12  10     1862.74     1801.35     27.08 o 
  -2  12  10    11168.22    10686.98    127.52 o 
  -1  12  10      473.53      439.60     11.12 o 
   0  12  10    11999.06    11410.68    146.42 o 
   1  12  10      476.20      460.68     10.84 o 
   2  12  10    11169.20    10609.22    127.13 o 
   3  12  10     1863.93     1819.06     28.70 o 
   4  12  10      652.08      732.84     16.15 o 
   5  12  10     2104.17     2049.25     39.64 o 
   6  12  10     1735.30     1828.77     47.43 o 
   7  12  10      606.77      581.58     26.53 o 
   8  12  10      664.47      612.49     37.59 o 
   9  12  10      220.88      217.51     29.05 o 
  10  12  10       73.14       90.83     26.03 o 
  11  12  10        9.78       48.32     51.15 o 
 -11  13  10      317.37      363.28     38.85 o 
 -10  13  10       51.48       30.57     25.89 o 
  -9  13  10      379.60      413.40     34.07 o 
  -8  13  10        9.46       11.66     22.59 o 
  -7  13  10      125.16      130.38     20.65 o 
  -6  13  10      195.57      193.80     16.77 o 
  -5  13  10     2728.87     2517.96     51.57 o 
  -4  13  10      822.80      846.58     17.59 o 
  -3  13  10     1250.71     1262.87     21.82 o 
  -2  13  10      141.28      159.24      8.56 o 
  -1  13  10      288.53      327.80      9.94 o 
   0  13  10       72.63       74.33      7.07 o 
   1  13  10      288.14      352.09     10.16 o 
   2  13  10      142.07      167.60      7.84 o 
   3  13  10     1250.51     1254.55     22.50 o 
   4  13  10      823.19      820.10     17.64 o 
   5  13  10     2733.46     2488.64     47.07 o 
   6  13  10      195.56      171.19     16.82 o 
   7  13  10      124.13      131.27     17.84 o 
   8  13  10        9.42       34.46     22.59 o 
   9  13  10      378.40      358.56     34.07 o 
  10  13  10       51.56       35.87     26.85 o 
  11  13  10      317.67      400.06     94.06 o 
 -10  14  10       54.51       57.95     27.17 o 
  -9  14  10      115.40      152.84     29.05 o 
  -8  14  10      518.74      447.90     35.31 o 
  -7  14  10      105.17      138.21     34.13 o 
  -6  14  10      320.77      306.27     19.15 o 
  -5  14  10       76.71      105.09     14.55 o 
  -4  14  10      664.21      723.67     18.26 o 
  -3  14  10      979.08     1004.28     20.24 o 
  -2  14  10      452.75      515.87     13.32 o 
  -1  14  10     2488.50     2375.26     33.70 o 
   0  14  10        5.99       -7.91      7.91 o 
   1  14  10     2487.48     2355.72     33.69 o 
   2  14  10      452.74      495.22     16.66 o 
   3  14  10      977.77     1008.37     19.70 o 
   4  14  10      665.63      699.46     16.75 o 
   5  14  10       76.20       87.33     12.36 o 
   6  14  10      321.25      332.37     28.29 o 
   7  14  10      105.84       66.39     21.21 o 
   8  14  10      518.14      569.08     45.45 o 
   9  14  10      115.53      113.53     27.78 o 
  10  14  10       54.67       34.33     27.96 o 
  11  14  10      106.72      145.21     46.20 o 
 -10  15  10       11.22       14.47     30.07 o 
  -9  15  10       10.21      -24.80     24.80 o 
  -8  15  10       39.41       50.06     48.10 o 
  -7  15  10        6.28      -10.51     22.16 o 
  -6  15  10      489.82      569.04     35.18 o 
  -5  15  10      470.28      408.28     19.17 o 
  -4  15  10       22.68       35.15      9.99 o 
  -3  15  10      661.12      649.01     17.46 o 
  -2  15  10      909.73      888.80     18.56 o 
  -1  15  10      635.69      665.47     16.62 o 
   0  15  10      672.31      694.64     17.15 o 
   1  15  10      636.14      671.66     18.16 o 
   2  15  10      911.40      897.42     17.87 o 
   3  15  10      661.46      634.02     15.92 o 
   4  15  10       22.56       27.32      8.70 o 
   5  15  10      470.74      397.76     17.23 o 
   6  15  10      489.27      542.53     22.22 o 
   7  15  10        6.26       16.47     18.44 o 
   8  15  10       39.47       25.89     24.80 o 
   9  15  10       10.11       33.00     26.83 o 
  10  15  10       11.17        9.06     27.17 o 
 -10  16  10      105.19      159.32     34.77 o 
  -9  16  10       31.96       60.47     27.96 o 
  -8  16  10      107.42      127.54     28.85 o 
  -7  16  10       64.27       74.66     28.30 o 
  -6  16  10       58.19       87.23     21.47 o 
  -5  16  10      227.78      227.63     14.29 o 
  -4  16  10        5.79       -7.14      9.89 o 
  -3  16  10      148.99      142.65     11.90 o 
  -2  16  10       95.02       59.70      9.37 o 
  -1  16  10     1064.81      991.88     22.46 o 
   0  16  10        0.68       -8.97      8.97 o 
   1  16  10     1064.79      987.26     20.27 o 
   2  16  10       95.35       66.17      8.82 o 
   3  16  10      149.34      160.65     10.90 o 
   4  16  10        5.86       -1.64      9.41 o 
   5  16  10      228.57      245.15     15.20 o 
   6  16  10       58.59       58.26     16.19 o 
   7  16  10       63.99       59.64     19.91 o 
   8  16  10      107.82       62.56     26.63 o 
   9  16  10       31.99       47.65     29.60 o 
  10  16  10      105.29      114.76     41.25 o 
 -10  17  10      130.85      122.88     51.15 o 
  -9  17  10        5.02      -14.30     27.99 o 
  -8  17  10      130.73       89.04     45.91 o 
  -7  17  10       37.77       51.41     26.83 o 
  -6  17  10      303.45      312.99     27.65 o 
  -5  17  10       88.07       90.71     13.76 o 
  -4  17  10       66.63       74.25     11.00 o 
  -3  17  10      407.73      416.53     16.11 o 
  -2  17  10      136.88      123.66     10.07 o 
  -1  17  10       95.88       83.10     10.73 o 
   0  17  10      449.86      425.20     16.50 o 
   1  17  10       95.87       99.74     10.13 o 
   2  17  10      137.16      111.25      9.37 o 
   3  17  10      407.87      424.80     14.38 o 
   4  17  10       66.83       88.93     11.51 o 
   5  17  10       88.04      102.35     13.44 o 
   6  17  10      303.96      314.26     25.21 o 
   7  17  10       37.76       58.30     23.54 o 
   8  17  10      130.44      127.10     30.36 o 
   9  17  10        5.01        0.77     28.63 o 
  10  17  10      130.84       69.76     34.65 o 
 -10  18  10      146.00      178.97     38.45 o 
  -9  18  10      103.06       56.72     31.07 o 
  -8  18  10      162.79      173.29     41.61 o 
  -7  18  10       47.84       17.31     27.02 o 
  -6  18  10      377.12      387.16     30.21 o 
  -5  18  10        8.85        9.01     14.21 o 
  -4  18  10      848.29      830.27     30.69 o 
  -3  18  10      138.64      132.52     11.40 o 
  -2  18  10     2613.51     2557.11     44.74 o 
  -1  18  10     1721.07     1602.07     34.08 o 
   0  18  10     1190.75     1084.60     27.07 o 
   1  18  10     1721.56     1582.99     30.28 o 
   2  18  10     2614.27     2529.00     37.93 o 
   3  18  10      138.01      139.43     11.13 o 
   4  18  10      847.18      802.07     22.04 o 
   5  18  10        9.12       11.76     16.66 o 
   6  18  10      377.19      371.82     27.64 o 
   7  18  10       47.67       71.37     23.72 o 
   8  18  10      162.79      175.72     31.36 o 
   9  18  10      103.48      119.05     32.86 o 
  10  18  10      145.72       94.86     36.12 o 
  -9  19  10      160.27      120.46     37.34 o 
  -8  19  10       14.30       45.33     30.86 o 
  -7  19  10      252.55      262.81     35.75 o 
  -6  19  10       98.16       66.42     29.53 o 
  -5  19  10      455.01      489.56     24.32 o 
  -4  19  10      214.11      264.03     15.26 o 
  -3  19  10      599.94      523.66     23.94 o 
  -2  19  10      576.61      546.32     18.46 o 
  -1  19  10      343.18      397.06     18.18 o 
   0  19  10     1535.30     1439.58     32.47 o 
   1  19  10      342.81      339.08     15.56 o 
   2  19  10      575.83      538.33     15.05 o 
   3  19  10      600.75      550.65     17.21 o 
   4  19  10      213.87      241.45     15.59 o 
   5  19  10      455.57      462.17     31.37 o 
   6  19  10       97.96       71.83     28.58 o 
   7  19  10      251.33      235.63     29.26 o 
   8  19  10       14.27       12.37     31.70 o 
   9  19  10      160.99      188.48     35.60 o 
  -9  20  10      111.44       50.23     67.66 o 
  -8  20  10      412.48      373.98     41.31 o 
  -7  20  10      391.91      411.16     39.39 o 
  -6  20  10      229.56      228.35     29.36 o 
  -5  20  10      283.00      261.03     19.73 o 
  -4  20  10      230.50      237.82     15.13 o 
  -3  20  10       66.28       64.88     10.83 o 
  -2  20  10     1585.18     1525.45     32.25 o 
  -1  20  10      610.50      625.76     22.29 o 
   0  20  10     1649.63     1494.25     34.65 o 
   1  20  10      610.91      608.06     19.50 o 
   2  20  10     1583.65     1544.29     28.98 o 
   3  20  10       65.77       53.09     11.33 o 
   4  20  10      230.37      258.22     17.30 o 
   5  20  10      282.64      221.74     22.96 o 
   6  20  10      230.20      241.12     30.86 o 
   7  20  10      391.94      399.67     37.84 o 
   8  20  10      412.42      425.19     52.80 o 
   9  20  10      111.43      101.38     41.25 o 
  -9  21  10       98.01      107.91     38.45 o 
  -8  21  10       88.07       90.70     36.12 o 
  -7  21  10      125.04       71.95     31.07 o 
  -6  21  10       88.98      117.12     26.78 o 
  -5  21  10      177.28      246.30     20.35 o 
  -4  21  10       44.36       32.95     13.99 o 
  -3  21  10       67.01      101.84     12.51 o 
  -2  21  10      452.76      451.87     19.82 o 
  -1  21  10       36.27       30.21     13.86 o 
   0  21  10      271.33      236.59     17.83 o 
   1  21  10       35.96       33.27     13.86 o 
   2  21  10      453.44      436.14     16.35 o 
   3  21  10       66.71       84.31     13.43 o 
   4  21  10       44.09       62.87     15.07 o 
   5  21  10      177.31      204.04     28.58 o 
   6  21  10       88.75       69.79     28.23 o 
   7  21  10      125.05      119.19     38.80 o 
   8  21  10       88.15       23.10     35.00 o 
   9  21  10       97.93       75.91     37.34 o 
  -8  22  10        6.72       12.79     59.40 o 
  -7  22  10        2.88      -32.72     33.05 o 
  -6  22  10      240.94      264.23     32.50 o 
  -5  22  10      542.92      577.76     27.91 o 
  -4  22  10      202.03      168.76     19.57 o 
  -3  22  10       46.37       48.59     12.74 o 
  -2  22  10       70.00       61.12     13.32 o 
  -1  22  10       52.85       27.86     14.31 o 
   0  22  10        8.66       -2.83     14.88 o 
   1  22  10       52.72       31.52     14.72 o 
   2  22  10       69.65       49.74     11.95 o 
   3  22  10       46.57       50.14     13.72 o 
   4  22  10      202.48      218.55     20.11 o 
   5  22  10      543.77      499.55     41.36 o 
   6  22  10      241.31      253.34     51.93 o 
   7  22  10        2.78      -16.58     28.45 o 
   8  22  10        6.74       68.71     38.45 o 
  -8  23  10        5.11       18.64     39.47 o 
  -7  23  10       22.10       -6.58     34.59 o 
  -6  23  10      277.22      191.15     41.44 o 
  -5  23  10       50.79       40.96     19.25 o 
  -4  23  10       34.53       32.87     18.24 o 
  -3  23  10       35.30       12.01     12.89 o 
  -2  23  10       11.07       11.40     13.42 o 
  -1  23  10       37.35       47.78     15.64 o 
   0  23  10      458.74      455.53     22.36 o 
   1  23  10       37.31       19.75     14.89 o 
   2  23  10       11.16        2.78     13.13 o 
   3  23  10       35.30       45.66     17.30 o 
   4  23  10       34.46       56.92     17.34 o 
   5  23  10       50.83       31.00     28.94 o 
   6  23  10      277.63      159.85     33.53 o 
   7  23  10       22.11        3.54     30.37 o 
   8  23  10        5.05       36.30     37.34 o 
  -7  24  10      197.27      186.41     70.96 o 
  -6  24  10      147.40       90.41     48.59 o 
  -5  24  10      337.76      338.36     33.60 o 
  -4  24  10       65.89       53.22     22.05 o 
  -3  24  10      227.47      237.56     17.43 o 
  -2  24  10       82.30       85.83     16.13 o 
  -1  24  10      167.78      135.27     18.96 o 
   0  24  10       37.77       25.18     16.86 o 
   1  24  10      168.28      145.47     18.08 o 
   2  24  10       82.29       72.87     15.25 o 
   3  24  10      227.43      262.48     22.30 o 
   4  24  10       65.48       59.91     17.91 o 
   5  24  10      338.26      349.61     53.73 o 
   6  24  10      147.52      128.94     34.00 o 
   7  24  10      197.13      264.61     37.35 o 
  -7  25  10      116.32      121.59     44.16 o 
  -6  25  10      102.25       53.01     34.77 o 
  -5  25  10      446.28      510.66     30.69 o 
  -4  25  10       89.83      103.60     24.18 o 
  -3  25  10      337.82      354.52     18.86 o 
  -2  25  10        1.74       -4.21     15.77 o 
  -1  25  10       53.83       45.94     18.25 o 
   0  25  10      231.23      207.65     32.61 o 
   1  25  10       53.48       64.14     17.39 o 
   2  25  10        1.76       14.25     14.67 o 
   3  25  10      337.59      320.26     25.43 o 
   4  25  10       89.67       83.34     20.84 o 
   5  25  10      446.20      461.35     42.45 o 
   6  25  10      101.92       74.09     36.21 o 
   7  25  10      116.30      145.86     35.15 o 
  -6  26  10      132.41      159.39     31.29 o 
  -5  26  10      102.59      131.09     24.21 o 
  -4  26  10      204.06      267.64     28.26 o 
  -3  26  10      109.30      118.12     16.93 o 
  -2  26  10       26.43       42.19     17.85 o 
  -1  26  10       75.68       73.53     24.79 o 
   0  26  10        0.53      -14.69     18.13 o 
   1  26  10       75.94       78.01     23.58 o 
   2  26  10       26.38       29.25     17.78 o 
   3  26  10      109.25      129.93     23.60 o 
   4  26  10      204.30      205.01     22.96 o 
   5  26  10      102.60      104.56     33.17 o 
   6  26  10      132.54      133.90     34.90 o 
  -6  27  10       53.93       77.74     49.06 o 
  -5  27  10       23.27       16.13     23.74 o 
  -4  27  10      141.57      113.58     26.40 o 
  -3  27  10      170.17      158.67     22.47 o 
  -2  27  10      187.90      213.43     27.81 o 
  -1  27  10       37.40       27.89     20.60 o 
   0  27  10       52.52       48.06     19.64 o 
   1  27  10       37.40       86.43     19.12 o 
   2  27  10      187.80      191.27     21.95 o 
   3  27  10      170.54      194.41     26.41 o 
   4  27  10      141.42      150.42     24.29 o 
   5  27  10       23.25       38.81     62.82 o 
   6  27  10       53.73       93.92     43.13 o 
  -5  28  10       10.10       -0.92     30.09 o 
  -4  28  10       57.85      104.53     29.60 o 
  -3  28  10       64.24       81.50     23.15 o 
  -2  28  10       18.79       22.72     19.81 o 
  -1  28  10       57.24       53.32     20.79 o 
   0  28  10        1.62        1.68     19.65 o 
   1  28  10       57.34       64.66     19.72 o 
   2  28  10       18.92      -13.96     21.39 o 
   3  28  10       64.16       26.41     24.27 o 
   4  28  10       58.03       22.93     22.21 o 
   5  28  10       10.11      -39.67     39.67 o 
  -4  29  10       62.63       74.80     39.00 o 
  -3  29  10        9.53      -16.39     25.41 o 
  -2  29  10       88.36       65.57     20.63 o 
  -1  29  10       23.96       25.16     21.17 o 
   0  29  10        0.55       20.39     20.71 o 
   1  29  10       23.93       31.62     19.93 o 
   2  29  10       88.38       69.25     23.94 o 
   3  29  10        9.54       16.49     24.09 o 
   4  29  10       62.60       21.13     31.88 o 
  -3  30  10       84.23       85.29     29.80 o 
  -2  30  10       37.59        9.97     21.33 o 
  -1  30  10       46.58       13.73     21.38 o 
   0  30  10      120.19      123.94     23.18 o 
   1  30  10       46.79       73.45     20.26 o 
   2  30  10       37.65       26.64     28.36 o 
   3  30  10       84.24       47.66     30.43 o 
  -1  31  10      327.09      349.63     32.57 o 
   0  31  10      154.46      137.82     29.86 o 
   1  31  10      327.04      313.93     41.29 o 
   1   0  11      193.66      313.54      7.13 o 
   2   0  11      129.68      119.06      4.99 o 
   3   0  11      184.77      242.10     14.86 o 
   4   0  11      308.60      407.57     16.67 o 
   5   0  11     1186.05     1309.69     22.58 o 
   6   0  11        0.11        4.43      7.86 o 
   7   0  11     1463.13     1380.93     41.74 o 
   8   0  11      176.37      170.24     18.42 o 
   9   0  11      429.38      444.92     40.49 o 
  10   0  11      162.85      111.55     32.47 o 
  11   0  11       55.48       54.50     35.11 o 
  12   0  11        0.30       66.01     42.90 o 
 -12   1  11       25.98       26.40     42.90 o 
 -11   1  11      240.05      207.23     69.31 o 
 -10   1  11      131.24      133.13     30.50 o 
  -9   1  11      467.51      506.40     30.87 o 
  -8   1  11        5.87        4.19     15.03 o 
  -7   1  11     1508.69     1480.83     43.55 o 
  -6   1  11      897.26      822.45     18.40 o 
  -5   1  11     1445.18     1457.92     23.84 o 
  -4   1  11     4916.88     4661.96     59.89 o 
  -3   1  11     2290.89     2234.65     29.25 o 
  -2   1  11     2148.40     1856.99     25.56 o 
  -1   1  11      311.19      538.19     26.60 o 
   0   1  11        0.08       23.65      5.48 o 
   1   1  11      312.03      547.07     24.77 o 
   2   1  11     2148.07     1848.15     32.86 o 
   3   1  11     2293.01     2300.42     52.94 o 
   4   1  11     4915.69     4618.65     64.96 o 
   5   1  11     1446.94     1482.46     29.09 o 
   6   1  11      896.95      866.60     20.95 o 
   7   1  11     1507.95     1464.59     37.92 o 
   8   1  11        5.84       42.26     15.33 o 
   9   1  11      468.87      448.04     32.41 o 
  10   1  11      131.55       95.71     32.47 o 
  11   1  11      239.88      307.57     51.15 o 
  12   1  11       25.91       33.00     42.90 o 
 -12   2  11      111.57      188.12     46.20 o 
 -11   2  11       21.06       41.45     74.26 o 
 -10   2  11      153.91      168.35     30.76 o 
  -9   2  11      256.25      304.55     25.79 o 
  -8   2  11       37.95       75.77     16.18 o 
  -7   2  11      510.01      511.90     25.88 o 
  -6   2  11     1244.41     1196.08     23.55 o 
  -5   2  11      274.79      265.83     11.10 o 
  -4   2  11     1214.41     1124.79     17.70 o 
  -3   2  11      152.68      135.48      5.78 o 
  -2   2  11     1994.51     1885.68     24.41 o 
  -1   2  11     1303.87     1423.20     27.08 o 
   0   2  11      409.72      567.55     10.05 o 
   1   2  11     1303.60     1385.59     25.49 o 
   2   2  11     1996.33     1845.62     29.45 o 
   3   2  11      152.05      119.44      5.99 o 
   4   2  11     1217.19     1083.31     19.28 o 
   5   2  11      275.38      270.21     11.33 o 
   6   2  11     1244.02     1184.17     27.07 o 
   7   2  11      508.47      526.34     20.43 o 
   8   2  11       37.59       31.63     15.81 o 
   9   2  11      255.64      261.61     26.83 o 
  10   2  11      154.11      170.43     54.45 o 
  11   2  11       20.87       66.01     54.45 o 
  12   2  11      111.65       26.40     42.90 o 
 -12   3  11       18.61       75.91     42.90 o 
 -11   3  11        5.36       -2.23     31.32 o 
 -10   3  11      115.07      128.63     38.91 o 
  -9   3  11       67.16       65.53     20.40 o 
  -8   3  11      390.80      394.66     26.64 o 
  -7   3  11      111.13       94.73     10.01 o 
  -6   3  11      450.93      479.02     15.23 o 
  -5   3  11      693.13      635.15     22.26 o 
  -4   3  11     5821.62     6081.50     77.96 o 
  -3   3  11     1219.37     1294.81     27.65 o 
  -2   3  11     8873.53     8659.83     98.21 o 
  -1   3  11     1408.69     1353.41     17.86 o 
   0   3  11    14307.63    17486.15    179.42 o 
   1   3  11     1407.64     1369.85     19.41 o 
   2   3  11     8873.46     8632.32    106.66 o 
   3   3  11     1218.01     1331.35     41.12 o 
   4   3  11     5822.05     6126.72     88.26 o 
   5   3  11      692.13      624.50     34.70 o 
   6   3  11      450.44      494.93     22.12 o 
   7   3  11      110.98       89.57     11.38 o 
   8   3  11      390.02      367.21     24.23 o 
   9   3  11       67.11       75.11     21.72 o 
  10   3  11      115.02      101.35     31.81 o 
  11   3  11        5.37       51.64     34.77 o 
  12   3  11       18.62      -16.50     39.60 o 
 -12   4  11      102.47       95.71     42.90 o 
 -11   4  11       42.64       73.79     37.06 o 
 -10   4  11      187.97      162.86     43.05 o 
  -9   4  11      226.98      184.92     23.41 o 
  -8   4  11      239.70      238.01     16.54 o 
  -7   4  11      398.24      426.52     17.08 o 
  -6   4  11     1520.84     1481.89     25.19 o 
  -5   4  11     1766.76     1701.59     27.17 o 
  -4   4  11      173.70      154.99      6.66 o 
  -3   4  11     1436.39     1264.65     17.77 o 
  -2   4  11     5358.09     5315.40     59.71 o 
  -1   4  11       79.73       89.48      4.89 o 
   0   4  11      786.78      626.46      9.90 o 
   1   4  11       80.13       79.47      5.40 o 
   2   4  11     5362.71     5300.63     61.24 o 
   3   4  11     1436.70     1251.97     19.51 o 
   4   4  11      173.07      153.77      7.77 o 
   5   4  11     1763.78     1719.98     33.42 o 
   6   4  11     1520.01     1460.92     30.25 o 
   7   4  11      399.60      420.37     18.56 o 
   8   4  11      240.28      262.10     16.97 o 
   9   4  11      227.37      215.16     33.30 o 
  10   4  11      187.80      174.00     61.06 o 
  11   4  11       42.50       51.06     34.77 o 
  12   4  11      102.23       36.30     42.90 o 
 -12   5  11       27.28       89.11     46.20 o 
 -11   5  11       45.07       49.34     49.75 o 
 -10   5  11       11.83       56.75     33.60 o 
  -9   5  11       92.30       65.02     30.96 o 
  -8   5  11      259.40      233.85     22.39 o 
  -7   5  11     2617.37     2567.04     49.37 o 
  -6   5  11      510.85      512.04     13.60 o 
  -5   5  11       51.48       54.72      7.45 o 
  -4   5  11      105.56       94.25      8.25 o 
  -3   5  11      283.55      343.44      9.20 o 
  -2   5  11     1287.40     1592.61     32.99 o 
  -1   5  11      686.98      621.16     11.63 o 
   0   5  11     4864.72     4572.89     48.98 o 
   1   5  11      687.28      628.75     16.23 o 
   2   5  11     1286.80     1579.28     33.84 o 
   3   5  11      283.68      367.74     13.19 o 
   4   5  11      105.62       96.47      9.04 o 
   5   5  11       51.17       59.36     11.35 o 
   6   5  11      510.63      495.65     18.18 o 
   7   5  11     2618.82     2587.76     65.24 o 
   8   5  11      259.52      281.80     16.33 o 
   9   5  11       91.64       49.49     29.56 o 
  10   5  11       11.80       19.80     52.80 o 
  11   5  11       44.74       36.89     36.48 o 
  12   5  11       27.25       -9.90     42.90 o 
 -11   6  11      182.97      174.23     61.61 o 
 -10   6  11       84.42       73.55     31.32 o 
  -9   6  11       55.72       34.33     20.38 o 
  -8   6  11      679.67      693.08     22.79 o 
  -7   6  11     1031.89     1068.43     24.33 o 
  -6   6  11      505.64      462.61     14.80 o 
  -5   6  11      344.09      397.10     11.42 o 
  -4   6  11     2135.23     2063.06     28.33 o 
  -3   6  11     1289.88     1213.33     18.35 o 
  -2   6  11     4840.15     4414.02     48.10 o 
  -1   6  11      911.49     1131.59     15.17 o 
   0   6  11     3118.32     2841.87     28.99 o 
   1   6  11      910.54     1112.14     16.67 o 
   2   6  11     4840.98     4446.50     50.38 o 
   3   6  11     1291.25     1196.81     19.26 o 
   4   6  11     2137.13     2033.08     30.43 o 
   5   6  11      345.61      381.71     14.97 o 
   6   6  11      504.98      488.05     17.76 o 
   7   6  11     1032.73     1137.67     32.94 o 
   8   6  11      680.13      619.65     28.80 o 
   9   6  11       55.26       61.36     16.21 o 
  10   6  11       84.27      188.54     37.35 o 
  11   6  11      183.42      164.95     41.98 o 
 -11   7  11      190.45      217.00     38.64 o 
 -10   7  11       51.69       32.27     37.94 o 
  -9   7  11      140.35      123.56     28.28 o 
  -8   7  11       13.85        4.00     11.81 o 
  -7   7  11       96.65       93.89     10.16 o 
  -6   7  11      132.35      119.09     10.19 o 
  -5   7  11      931.20      812.70     17.97 o 
  -4   7  11      181.86      160.42     11.82 o 
  -3   7  11     1077.77     1121.51     17.85 o 
  -2   7  11      686.05      707.64     14.33 o 
  -1   7  11      533.62      440.44      8.72 o 
   0   7  11       75.21       50.36      7.12 o 
   1   7  11      534.89      464.20     10.09 o 
   2   7  11      686.29      692.25     12.33 o 
   3   7  11     1076.32     1148.50     17.81 o 
   4   7  11      181.51      168.80     15.12 o 
   5   7  11      930.53      839.35     25.41 o 
   6   7  11      132.04      122.03     11.69 o 
   7   7  11       96.44       92.97     12.91 o 
   8   7  11       13.81      -11.93     30.81 o 
   9   7  11      140.99      165.94     19.18 o 
  10   7  11       51.84       82.30     22.58 o 
  11   7  11      190.41      278.55     44.48 o 
 -11   8  11       50.30       24.66     36.48 o 
 -10   8  11      313.29      332.03     38.57 o 
  -9   8  11      197.71      218.10     22.95 o 
  -8   8  11       20.70       20.93     12.18 o 
  -7   8  11      118.98      128.78     11.85 o 
  -6   8  11      582.88      617.55     17.85 o 
  -5   8  11       90.66       84.79      9.38 o 
  -4   8  11     3540.40     3401.77     48.74 o 
  -3   8  11      565.26      616.70     16.29 o 
  -2   8  11     3923.33     3856.81     46.54 o 
  -1   8  11     1147.20     1124.24     15.63 o 
   0   8  11       62.65       64.65      4.70 o 
   1   8  11     1147.63     1129.77     16.42 o 
   2   8  11     3921.94     3952.67     47.38 o 
   3   8  11      566.20      623.87     18.64 o 
   4   8  11     3541.21     3403.93     45.79 o 
   5   8  11       91.20       84.75     13.15 o 
   6   8  11      583.46      635.62     22.58 o 
   7   8  11      118.89      104.97     12.95 o 
   8   8  11       20.90       33.95     19.48 o 
   9   8  11      197.74      233.64     22.19 o 
  10   8  11      312.70      281.19     28.96 o 
  11   8  11       50.25       62.71     42.90 o 
 -11   9  11        1.40       -7.67     44.55 o 
 -10   9  11       83.51       49.76     36.50 o 
  -9   9  11      119.23      112.27     21.39 o 
  -8   9  11       40.90       48.45     17.96 o 
  -7   9  11      610.48      548.16     26.16 o 
  -6   9  11     1890.33     1915.98     39.34 o 
  -5   9  11      648.15      570.36     17.63 o 
  -4   9  11     2236.64     2244.75     38.75 o 
  -3   9  11     2286.77     2303.00     31.50 o 
  -2   9  11     4819.47     4610.30     52.93 o 
  -1   9  11      327.13      352.05      9.29 o 
   0   9  11       15.97       25.87      5.54 o 
   1   9  11      328.14      372.62      9.52 o 
   2   9  11     4818.25     4585.56     56.63 o 
   3   9  11     2285.72     2337.32     34.00 o 
   4   9  11     2237.96     2313.15     33.70 o 
   5   9  11      647.36      530.85     17.70 o 
   6   9  11     1892.42     1876.21     46.46 o 
   7   9  11      611.39      556.57     21.80 o 
   8   9  11       40.93       84.37     20.82 o 
   9   9  11      119.00      160.23     30.77 o 
  10   9  11       83.47       85.87     25.19 o 
  11   9  11        1.37       21.24     26.16 o 
 -11  10  11       47.42        6.60     42.90 o 
 -10  10  11       39.16       15.61     24.29 o 
  -9  10  11      358.83      321.96     27.31 o 
  -8  10  11       70.28       53.22     20.69 o 
  -7  10  11      707.25      758.67     35.93 o 
  -6  10  11      437.04      431.11     17.38 o 
  -5  10  11      612.32      605.21     18.85 o 
  -4  10  11      386.28      414.55     12.59 o 
  -3  10  11     2299.39     2356.22     33.41 o 
  -2  10  11     1705.61     1639.70     23.24 o 
  -1  10  11     2049.70     2066.73     26.10 o 
   0  10  11        0.10       12.15      5.31 o 
   1  10  11     2051.38     2069.44     27.05 o 
   2  10  11     1705.63     1674.14     23.86 o 
   3  10  11     2300.89     2293.49     33.92 o 
   4  10  11      385.83      417.31     11.42 o 
   5  10  11      611.01      591.89     18.43 o 
   6  10  11      436.33      439.75     19.39 o 
   7  10  11      707.48      733.24     26.06 o 
   8  10  11       70.49      101.82     21.44 o 
   9  10  11      358.70      334.95     30.01 o 
  10  10  11       39.12      -20.14     38.97 o 
  11  10  11       47.54       82.90     28.55 o 
 -11  11  11      140.51      237.62     52.80 o 
 -10  11  11       43.35       18.20     23.81 o 
  -9  11  11        0.59      -20.17     27.14 o 
  -8  11  11       65.26       81.06     22.76 o 
  -7  11  11      648.92      618.47     27.22 o 
  -6  11  11      158.11      186.81     14.87 o 
  -5  11  11      317.11      310.15     14.70 o 
  -4  11  11      151.33      150.89     10.08 o 
  -3  11  11       43.45       25.21      6.69 o 
  -2  11  11     2984.93     2693.45     35.67 o 
  -1  11  11      251.59      224.16      7.62 o 
   0  11  11      138.20      111.11      8.25 o 
   1  11  11      251.91      229.66      8.10 o 
   2  11  11     2985.45     2716.06     36.32 o 
   3  11  11       43.59       34.63      7.05 o 
   4  11  11      151.18      152.59      8.89 o 
   5  11  11      315.93      319.06     15.14 o 
   6  11  11      158.03      206.86     19.93 o 
   7  11  11      649.38      678.56     28.01 o 
   8  11  11       65.36       70.26     23.50 o 
   9  11  11        0.54       17.08     23.81 o 
  10  11  11       43.36       51.28     24.73 o 
  11  11  11      140.53      131.77     30.92 o 
 -11  12  11       34.54       19.80     46.20 o 
 -10  12  11       52.07       52.37     34.13 o 
  -9  12  11      152.57      127.16     26.20 o 
  -8  12  11       18.70       38.50     22.06 o 
  -7  12  11     1275.48     1251.57     39.14 o 
  -6  12  11      297.77      279.86     21.79 o 
  -5  12  11      191.96      209.83     14.30 o 
  -4  12  11       54.15       61.58      7.94 o 
  -3  12  11      518.88      557.17     13.96 o 
  -2  12  11     2550.38     2388.07     32.48 o 
  -1  12  11      477.37      573.78     13.24 o 
   0  12  11     1744.22     1842.75     27.46 o 
   1  12  11      475.63      589.66     12.29 o 
   2  12  11     2551.22     2383.59     33.62 o 
   3  12  11      518.19      556.93     14.22 o 
   4  12  11       54.41       88.12      8.42 o 
   5  12  11      191.50      215.70     12.53 o 
   6  12  11      296.55      309.85     19.23 o 
   7  12  11     1277.08     1244.86     40.40 o 
   8  12  11       18.80       43.51     34.37 o 
   9  12  11      152.07      129.17     26.57 o 
  10  12  11       51.91       45.79     26.72 o 
  11  12  11       34.37       48.74     30.07 o 
 -11  13  11       60.80       53.57     30.07 o 
 -10  13  11      292.90      310.58     32.93 o 
  -9  13  11       76.67      104.89     26.39 o 
  -8  13  11       62.68       57.29     32.39 o 
  -7  13  11      266.83      296.06     45.34 o 
  -6  13  11     1613.11     1551.06     60.51 o 
  -5  13  11      365.58      322.25     15.74 o 
  -4  13  11      726.21      685.72     16.90 o 
  -3  13  11      497.11      504.68     14.19 o 
  -2  13  11     1089.97     1058.14     18.81 o 
  -1  13  11     2592.98     2592.97     35.48 o 
   0  13  11       14.34        6.00      8.49 o 
   1  13  11     2593.44     2629.58     34.33 o 
   2  13  11     1089.87     1083.20     19.02 o 
   3  13  11      498.53      495.32     13.69 o 
   4  13  11      725.35      660.95     16.14 o 
   5  13  11      366.01      333.57     14.94 o 
   6  13  11     1611.83     1552.91     52.42 o 
   7  13  11      266.77      260.67     24.30 o 
   8  13  11       62.51       81.60     33.66 o 
   9  13  11       76.92      101.19     27.58 o 
  10  13  11      293.53      306.31     34.77 o 
  11  13  11       60.68       66.01     30.92 o 
 -10  14  11       67.82       63.75     47.98 o 
  -9  14  11        8.61       24.87     28.36 o 
  -8  14  11      442.04      382.69     34.85 o 
  -7  14  11      354.97      310.92     30.07 o 
  -6  14  11     1397.42     1443.98     40.34 o 
  -5  14  11      331.50      293.58     14.84 o 
  -4  14  11     1529.84     1506.43     26.76 o 
  -3  14  11      236.45      199.14     10.33 o 
  -2  14  11     2574.43     2600.97     37.94 o 
  -1  14  11      126.03      144.63      8.95 o 
   0  14  11     3583.87     3517.08     51.22 o 
   1  14  11      126.14      145.49      9.13 o 
   2  14  11     2576.66     2571.94     36.13 o 
   3  14  11      235.68      209.87     10.79 o 
   4  14  11     1530.28     1568.53     27.59 o 
   5  14  11      331.38      298.96     15.42 o 
   6  14  11     1397.01     1389.50     45.27 o 
   7  14  11      355.58      390.91     39.06 o 
   8  14  11      442.37      483.52     36.94 o 
   9  14  11        8.62       26.70     26.63 o 
  10  14  11       67.70       92.16     43.62 o 
 -10  15  11       21.90       19.04     30.07 o 
  -9  15  11      222.62      235.66     42.32 o 
  -8  15  11       62.31      108.52     36.47 o 
  -7  15  11      305.73      276.83     30.63 o 
  -6  15  11      532.70      533.94     40.01 o 
  -5  15  11      291.47      315.49     15.70 o 
  -4  15  11     1798.94     1814.42     31.48 o 
  -3  15  11      131.57      137.59     10.29 o 
  -2  15  11     4548.89     4330.97     59.08 o 
  -1  15  11     1002.50      967.17     22.14 o 
   0  15  11      790.39      646.78     17.26 o 
   1  15  11     1002.58      999.12     19.15 o 
   2  15  11     4546.24     4252.11     57.83 o 
   3  15  11      130.71      156.34     10.41 o 
   4  15  11     1798.11     1761.76     31.49 o 
   5  15  11      290.64      279.11     16.04 o 
   6  15  11      533.11      516.37     24.35 o 
   7  15  11      306.07      307.96     37.07 o 
   8  15  11       62.42       59.14     27.36 o 
   9  15  11      222.47      304.91     38.42 o 
  10  15  11       21.90       49.64     30.01 o 
 -10  16  11       32.66       69.87     33.78 o 
  -9  16  11       69.07       65.48     29.22 o 
  -8  16  11      387.58      359.16     43.43 o 
  -7  16  11      737.41      662.14     42.76 o 
  -6  16  11      186.63      219.74     32.39 o 
  -5  16  11      165.71      180.93     14.03 o 
  -4  16  11      114.66      131.36     11.03 o 
  -3  16  11      287.04      342.80     13.12 o 
  -2  16  11      643.78      645.59     16.54 o 
  -1  16  11      289.14      276.17     13.70 o 
   0  16  11      168.70      158.64     10.83 o 
   1  16  11      289.55      294.95     12.01 o 
   2  16  11      643.36      644.07     15.96 o 
   3  16  11      287.56      313.57     12.34 o 
   4  16  11      114.91      127.20     11.04 o 
   5  16  11      165.32      197.72     18.87 o 
   6  16  11      186.67      209.86     18.74 o 
   7  16  11      737.32      695.54     34.21 o 
   8  16  11      387.76      345.28     52.41 o 
   9  16  11       69.14      105.13     30.63 o 
  10  16  11       32.55       25.22     32.42 o 
 -10  17  11      116.04       87.51     33.78 o 
  -9  17  11       15.48       12.16     31.65 o 
  -8  17  11      108.14       83.53     29.79 o 
  -7  17  11      214.17      145.89     30.63 o 
  -6  17  11       61.30       83.59     23.20 o 
  -5  17  11      147.46      156.39     14.08 o 
  -4  17  11      488.80      482.14     16.68 o 
  -3  17  11      454.34      486.04     18.57 o 
  -2  17  11      339.27      336.77     14.19 o 
  -1  17  11      220.31      164.20     12.61 o 
   0  17  11       18.44       10.94      9.96 o 
   1  17  11      220.48      203.81     12.14 o 
   2  17  11      339.20      318.23     13.30 o 
   3  17  11      454.39      503.22     15.74 o 
   4  17  11      488.38      519.30     17.02 o 
   5  17  11      147.15      134.88     16.26 o 
   6  17  11       61.32       50.58     20.34 o 
   7  17  11      214.73      187.02     42.40 o 
   8  17  11      108.27      140.65     29.37 o 
   9  17  11       15.29        9.90     27.96 o 
  10  17  11      116.03      134.51     37.12 o 
  -9  18  11      109.19      114.45     36.12 o 
  -8  18  11      145.03      169.18     42.99 o 
  -7  18  11      326.05      265.18     33.77 o 
  -6  18  11      347.47      350.01     30.29 o 
  -5  18  11      226.67      243.25     18.42 o 
  -4  18  11      673.69      725.32     20.44 o 
  -3  18  11      113.27      106.19     12.42 o 
  -2  18  11      902.22      833.31     23.89 o 
  -1  18  11       79.87      101.74     14.66 o 
   0  18  11      448.51      504.11     19.45 o 
   1  18  11       79.52       88.16     11.39 o 
   2  18  11      901.51      832.30     18.52 o 
   3  18  11      113.89      124.00     11.33 o 
   4  18  11      673.41      697.60     20.22 o 
   5  18  11      227.41      250.00     21.24 o 
   6  18  11      347.12      386.07     30.51 o 
   7  18  11      326.77      322.88     30.44 o 
   8  18  11      145.03      167.87     33.61 o 
   9  18  11      108.60      153.24     34.85 o 
  -9  19  11       72.18      117.11     36.12 o 
  -8  19  11      229.98      239.43     35.75 o 
  -7  19  11      104.84       58.18     65.63 o 
  -6  19  11      197.87      255.51     36.68 o 
  -5  19  11      241.06      256.19     19.15 o 
  -4  19  11      329.35      326.44     14.98 o 
  -3  19  11      393.46      397.03     17.45 o 
  -2  19  11       69.92       48.48     12.81 o 
  -1  19  11      486.16      460.77     18.53 o 
   0  19  11      829.69      842.69     25.52 o 
   1  19  11      485.21      475.07     17.52 o 
   2  19  11       69.86       72.97     10.14 o 
   3  19  11      392.71      371.62     15.24 o 
   4  19  11      329.65      295.66     16.15 o 
   5  19  11      240.85      235.37     26.63 o 
   6  19  11      197.62      180.61     30.01 o 
   7  19  11      104.66      124.35     37.09 o 
   8  19  11      229.29      241.54     56.10 o 
   9  19  11       72.33       56.36     31.36 o 
  -9  20  11       72.97       49.50     38.45 o 
  -8  20  11      150.00      138.22     35.60 o 
  -7  20  11        7.18       12.28     29.82 o 
  -6  20  11      619.27      591.11     37.82 o 
  -5  20  11      115.61      143.98     17.91 o 
  -4  20  11      110.51      120.42     12.75 o 
  -3  20  11       19.41        8.13     11.54 o 
  -2  20  11       18.64       35.10     12.75 o 
  -1  20  11      184.95      206.67     15.98 o 
   0  20  11     2320.94     2256.79     48.31 o 
   1  20  11      185.22      194.37     14.75 o 
   2  20  11       18.52       26.18     10.83 o 
   3  20  11       19.18       29.80     11.61 o 
   4  20  11      111.17       71.24     14.28 o 
   5  20  11      115.34      111.88     19.91 o 
   6  20  11      619.10      594.57     43.44 o 
   7  20  11        7.30      -27.43     27.43 o 
   8  20  11      150.10      129.31     38.45 o 
   9  20  11       72.80      106.61     38.45 o 
  -9  21  11      122.61       98.54     40.79 o 
  -8  21  11      137.70      204.34     92.41 o 
  -7  21  11       78.51      123.18     33.08 o 
  -6  21  11       17.57       57.49     25.96 o 
  -5  21  11      223.10      254.85     20.85 o 
  -4  21  11       17.25       24.41     13.57 o 
  -3  21  11      120.41      107.82     12.92 o 
  -2  21  11      318.95      313.34     17.50 o 
  -1  21  11      828.95      827.98     25.80 o 
   0  21  11        0.07       21.40     14.53 o 
   1  21  11      828.79      754.17     25.63 o 
   2  21  11      318.64      304.65     14.75 o 
   3  21  11      120.42      114.59     14.05 o 
   4  21  11       17.10       19.94     14.05 o 
   5  21  11      222.53      260.25     37.97 o 
   6  21  11       17.45        3.30     27.78 o 
   7  21  11       78.65       73.84     29.74 o 
   8  21  11      137.62      175.77     39.67 o 
   9  21  11      122.55      114.73     39.47 o 
  -8  22  11      138.26      119.73     41.81 o 
  -7  22  11      779.47      912.04     55.66 o 
  -6  22  11       90.21       59.21     28.29 o 
  -5  22  11       95.27       99.96     19.24 o 
  -4  22  11       75.91       99.59     15.79 o 
  -3  22  11      194.02      194.64     15.56 o 
  -2  22  11      415.94      410.80     19.25 o 
  -1  22  11      335.63      342.40     19.06 o 
   0  22  11        9.94       34.57     14.94 o 
   1  22  11      335.46      336.26     18.89 o 
   2  22  11      416.02      416.37     16.50 o 
   3  22  11      194.03      236.38     22.15 o 
   4  22  11       76.07      101.36     16.40 o 
   5  22  11       94.95       75.42     38.23 o 
   6  22  11       90.79      114.12     31.30 o 
   7  22  11      779.38      788.38     51.92 o 
   8  22  11      138.35      187.34     41.81 o 
  -8  23  11        7.71       39.02     39.47 o 
  -7  23  11       68.62       67.51     40.79 o 
  -6  23  11      289.36      280.56     47.64 o 
  -5  23  11       19.04       24.63     21.63 o 
  -4  23  11      202.32      159.76     18.44 o 
  -3  23  11       93.58       69.94     17.87 o 
  -2  23  11       12.16       36.82     14.81 o 
  -1  23  11       42.37       39.36     16.62 o 
   0  23  11        0.13       11.21     15.22 o 
   1  23  11       42.32       27.72     14.92 o 
   2  23  11       12.07       -1.19     13.49 o 
   3  23  11       93.70      107.35     18.94 o 
   4  23  11      201.85      172.46     20.25 o 
   5  23  11       19.07       49.03     29.70 o 
   6  23  11      289.62      268.08     44.16 o 
   7  23  11       68.68       97.45     33.53 o 
   8  23  11        7.73      -16.50     46.20 o 
  -7  24  11       21.58       23.20     41.25 o 
  -6  24  11       31.66       30.24     29.11 o 
  -5  24  11      225.34      253.77     25.47 o 
  -4  24  11       17.47       31.72     18.18 o 
  -3  24  11       71.30       88.87     15.54 o 
  -2  24  11      100.91      117.48     16.59 o 
  -1  24  11       34.17       32.02     20.67 o 
   0  24  11      372.09      425.75     23.78 o 
   1  24  11       34.21       31.69     17.29 o 
   2  24  11      101.05       83.65     14.88 o 
   3  24  11       71.58       99.77     20.24 o 
   4  24  11       17.54        3.65     19.75 o 
   5  24  11      225.11      287.75     38.29 o 
   6  24  11       31.51      -12.47     30.37 o 
   7  24  11       21.73       44.65     45.53 o 
  -7  25  11       36.98       12.42     39.47 o 
  -6  25  11       31.73      -19.36     32.28 o 
  -5  25  11       97.66      102.91     25.34 o 
  -4  25  11       18.66      -21.79     21.79 o 
  -3  25  11       52.01       72.91     19.10 o 
  -2  25  11      140.27      154.84     18.03 o 
  -1  25  11      123.49      128.02     19.95 o 
   0  25  11      130.30      176.11     20.16 o 
   1  25  11      123.57      122.08     18.83 o 
   2  25  11      140.22      112.23     17.26 o 
   3  25  11       52.17       76.96     22.17 o 
   4  25  11       18.45       21.16     20.72 o 
   5  25  11       97.52      127.99     29.63 o 
   6  25  11       31.50       67.78     32.28 o 
   7  25  11       36.95      -20.73     31.48 o 
  -6  26  11       91.70       61.99     35.53 o 
  -5  26  11       87.49       92.35     29.76 o 
  -4  26  11      409.48      536.00     33.93 o 
  -3  26  11      468.90      502.61     36.73 o 
  -2  26  11       59.06       45.36     18.75 o 
  -1  26  11      294.23      290.35     23.59 o 
   0  26  11       98.91      113.77     20.55 o 
   1  26  11      294.16      253.33     21.77 o 
   2  26  11       59.02       66.36     19.32 o 
   3  26  11      469.10      502.32     33.45 o 
   4  26  11      409.90      481.10     28.17 o 
   5  26  11       87.73       70.35     34.30 o 
   6  26  11       91.61       73.37     33.63 o 
  -6  27  11       31.51       52.80     44.34 o 
  -5  27  11      180.67      151.05     29.47 o 
  -4  27  11       75.76       53.32     25.82 o 
  -3  27  11      370.15      346.31     25.84 o 
  -2  27  11      111.28      112.35     20.36 o 
  -1  27  11       21.10       15.62     19.54 o 
   0  27  11        0.47      -18.44     18.44 o 
   1  27  11       21.50       14.04     18.38 o 
   2  27  11      111.38      105.44     23.19 o 
   3  27  11      370.61      403.21     29.97 o 
   4  27  11       75.74       70.59     22.85 o 
   5  27  11      180.47      144.20     36.10 o 
   6  27  11       31.59       -4.95     37.34 o 
  -5  28  11       74.93       85.15     32.02 o 
  -4  28  11      110.06       49.59     26.91 o 
  -3  28  11       39.86       59.11     22.76 o 
  -2  28  11       20.41       18.93     19.48 o 
  -1  28  11      220.23      246.40     23.72 o 
   0  28  11       36.01       20.94     20.37 o 
   1  28  11      220.51      233.54     22.34 o 
   2  28  11       20.44       43.61     22.71 o 
   3  28  11       39.84       11.90     23.24 o 
   4  28  11      110.21      107.53     24.00 o 
   5  28  11       74.61       71.76     40.79 o 
  -4  29  11       20.24       21.38     36.84 o 
  -3  29  11       23.92       39.15     22.59 o 
  -2  29  11      123.70      149.59     21.86 o 
  -1  29  11       27.39        7.73     20.58 o 
   0  29  11        0.93      -20.35     20.35 o 
   1  29  11       27.42       16.97     19.43 o 
   2  29  11      124.08      119.55     25.10 o 
   3  29  11       23.91       30.45     24.68 o 
   4  29  11       20.16       34.85     31.92 o 
  -3  30  11        2.79      -20.41     28.13 o 
  -2  30  11       72.60       27.51     23.66 o 
  -1  30  11       23.09       18.85     26.09 o 
   0  30  11      380.06      354.96     28.47 o 
   1  30  11       23.05        9.07     20.44 o 
   2  30  11       72.73       69.91     28.99 o 
   3  30  11        2.76       -1.51     34.47 o 
  -1  31  11       12.89       38.62     29.11 o 
   0  31  11      193.74      215.74     42.87 o 
   1  31  11       12.89       12.17     24.72 o 
   0   0  12      501.12      439.25     10.86 o 
   1   0  12       96.09      184.35      7.21 o 
   2   0  12        0.21       88.18     18.75 o 
   3   0  12      424.90      516.01     19.61 o 
   4   0  12      129.47       77.58     18.29 o 
   5   0  12      261.49      312.76      9.91 o 
   6   0  12      190.58      206.72      9.97 o 
   7   0  12     1400.35     1357.16     30.09 o 
   8   0  12       68.72       96.08     19.95 o 
   9   0  12       14.37       29.70     32.67 o 
  10   0  12      211.74      235.74     37.72 o 
  11   0  12        0.00       85.17     37.35 o 
  12   0  12      152.94      257.42     52.80 o 
 -12   1  12       31.93      -16.50     42.90 o 
 -11   1  12       22.03       80.62     35.11 o 
 -10   1  12      170.27      185.41     36.94 o 
  -9   1  12      271.17      262.01     25.96 o 
  -8   1  12     1200.31     1173.93     54.78 o 
  -7   1  12      337.37      376.85     14.56 o 
  -6   1  12     1137.80      988.31     19.69 o 
  -5   1  12     1063.64      974.85     18.98 o 
  -4   1  12     7144.75     6763.23     86.43 o 
  -3   1  12     1366.80      967.77     14.40 o 
  -2   1  12     7388.62     7078.23     77.55 o 
  -1   1  12      554.66      486.45     12.52 o 
   0   1  12        8.82        1.07      3.79 o 
   1   1  12      554.03      474.62      9.52 o 
   2   1  12     7391.73     7046.49     82.85 o 
   3   1  12     1366.75      958.00     15.47 o 
   4   1  12     7146.99     6855.27     87.91 o 
   5   1  12     1062.53     1006.35     20.20 o 
   6   1  12     1137.41     1004.81     21.28 o 
   7   1  12      337.05      341.66     15.50 o 
   8   1  12     1198.51     1113.13     43.56 o 
   9   1  12      271.45      257.91     27.89 o 
  10   1  12      170.85      145.67     36.48 o 
  11   1  12       22.00        5.44     34.77 o 
  12   1  12       32.06       16.50     42.90 o 
 -12   2  12       67.89      181.52     49.50 o 
 -11   2  12       38.18       29.31     34.77 o 
 -10   2  12      197.24      171.99     32.60 o 
  -9   2  12       43.74       29.62     19.52 o 
  -8   2  12      484.02      513.46     29.66 o 
  -7   2  12      624.47      701.44     18.63 o 
  -6   2  12     1249.38     1198.07     23.43 o 
  -5   2  12       78.45       56.20      8.78 o 
  -4   2  12      490.26      445.37     10.96 o 
  -3   2  12     1169.58      980.95     14.91 o 
  -2   2  12     3009.88     2978.91     34.12 o 
  -1   2  12     2468.67     2738.67     31.13 o 
   0   2  12      930.57      929.15     15.92 o 
   1   2  12     2471.78     2741.68     33.58 o 
   2   2  12     3010.82     2977.62     37.13 o 
   3   2  12     1168.29      998.46     15.56 o 
   4   2  12      490.51      443.56     10.86 o 
   5   2  12       77.68       80.32      7.64 o 
   6   2  12     1247.15     1227.89     24.59 o 
   7   2  12      624.22      698.50     20.12 o 
   8   2  12      484.15      487.66     31.79 o 
   9   2  12       43.28       47.10     23.90 o 
  10   2  12      197.56      226.04     39.60 o 
  11   2  12       38.13       70.76     41.25 o 
  12   2  12       67.73       69.31     46.20 o 
 -12   3  12      104.15       79.21     42.90 o 
 -11   3  12      158.08      132.81     44.55 o 
 -10   3  12       44.78       43.53     28.66 o 
  -9   3  12      358.56      330.65     27.69 o 
  -8   3  12      307.14      281.64     20.24 o 
  -7   3  12      306.00      266.34     11.92 o 
  -6   3  12     2942.31     2820.73     45.44 o 
  -5   3  12     3625.47     3544.03     51.11 o 
  -4   3  12     3585.87     3628.35     45.15 o 
  -3   3  12     2457.34     2039.84     26.03 o 
  -2   3  12      482.38      416.92      8.14 o 
  -1   3  12      163.18      147.75      5.35 o 
   0   3  12      486.85      539.73     14.91 o 
   1   3  12      165.88      151.20      5.96 o 
   2   3  12      481.12      412.07      8.43 o 
   3   3  12     2463.23     1986.38     27.43 o 
   4   3  12     3587.19     3609.80     47.47 o 
   5   3  12     3625.66     3598.62     53.21 o 
   6   3  12     2943.61     2868.77     53.76 o 
   7   3  12      304.34      310.34     16.55 o 
   8   3  12      307.79      298.89     27.57 o 
   9   3  12      358.72      318.72     29.05 o 
  10   3  12       44.77       69.31     32.47 o 
  11   3  12      158.19      209.77     40.31 o 
  12   3  12      104.24      125.41     49.50 o 
 -12   4  12       50.06        3.30     42.90 o 
 -11   4  12       18.83       14.45     31.00 o 
 -10   4  12       50.77       90.67     30.76 o 
  -9   4  12        1.98        1.13     19.38 o 
  -8   4  12      604.70      645.19     35.15 o 
  -7   4  12     1745.62     1705.63     38.20 o 
  -6   4  12     2050.11     2070.83     33.39 o 
  -5   4  12      668.32      663.77     14.73 o 
  -4   4  12     1821.52     1643.57     23.69 o 
  -3   4  12      397.54      359.40      8.62 o 
  -2   4  12      945.63      897.07     12.67 o 
  -1   4  12     1058.40      842.57     12.79 o 
   0   4  12     4419.26     4016.59     40.51 o 
   1   4  12     1058.63      838.74     13.89 o 
   2   4  12      945.84      914.92     13.97 o 
   3   4  12      396.35      349.37      9.69 o 
   4   4  12     1819.03     1621.26     24.32 o 
   5   4  12      668.17      664.82     17.36 o 
   6   4  12     2054.09     2026.90     41.17 o 
   7   4  12     1745.98     1794.39     38.97 o 
   8   4  12      605.59      632.17     28.92 o 
   9   4  12        2.06      -19.92     19.92 o 
  10   4  12       50.41       19.16     31.81 o 
  11   4  12       18.60      -16.89     75.91 o 
  12   4  12       49.95       72.61     46.20 o 
 -11   5  12       50.34       60.78     33.57 o 
 -10   5  12       66.79       47.80     41.60 o 
  -9   5  12       33.65      -15.43     24.39 o 
  -8   5  12      551.60      493.86     23.20 o 
  -7   5  12       37.31       60.54      9.63 o 
  -6   5  12     1204.05     1203.70     23.36 o 
  -5   5  12      919.91      916.90     17.89 o 
  -4   5  12       21.73       22.83      5.30 o 
  -3   5  12     1873.94     1767.68     23.92 o 
  -2   5  12      219.26      227.78      9.70 o 
  -1   5  12      688.32      616.45     10.81 o 
   0   5  12      110.45      113.22      5.71 o 
   1   5  12      688.00      601.58     12.73 o 
   2   5  12      220.09      231.46     12.53 o 
   3   5  12     1875.86     1731.30     25.77 o 
   4   5  12       21.38       29.11      5.81 o 
   5   5  12      920.76      897.40     21.98 o 
   6   5  12     1203.29     1203.96     29.54 o 
   7   5  12       37.53       51.34     10.45 o 
   8   5  12      552.08      517.22     34.30 o 
   9   5  12       33.54       52.81     17.63 o 
  10   5  12       66.73       71.44     34.77 o 
  11   5  12       50.30      106.16     37.35 o 
 -11   6  12       21.04        4.37     33.97 o 
 -10   6  12      224.10      233.63     35.93 o 
  -9   6  12       20.02       48.24     27.12 o 
  -8   6  12       24.93       25.55     10.82 o 
  -7   6  12      224.07      220.70     11.37 o 
  -6   6  12       30.44       55.70      8.34 o 
  -5   6  12      429.43      413.20     16.37 o 
  -4   6  12      812.86      990.58     18.74 o 
  -3   6  12      617.14      630.92     13.00 o 
  -2   6  12     1640.52     1766.19     20.74 o 
  -1   6  12     1113.80     1008.47     19.07 o 
   0   6  12       25.42       17.25      4.10 o 
   1   6  12     1113.37      999.91     22.37 o 
   2   6  12     1640.48     1718.30     23.07 o 
   3   6  12      618.36      659.77     13.95 o 
   4   6  12      812.46     1008.60     42.64 o 
   5   6  12      430.77      420.96     14.80 o 
   6   6  12       30.45       36.55     11.60 o 
   7   6  12      223.68      234.64     15.24 o 
   8   6  12       24.98       -7.58     15.35 o 
   9   6  12       19.93       43.18     22.31 o 
  10   6  12      224.34      265.61     42.45 o 
  11   6  12       21.05        7.10     35.97 o 
 -11   7  12       41.12      -13.61     33.96 o 
 -10   7  12      150.85      151.51     38.97 o 
  -9   7  12        9.66       47.31     57.30 o 
  -8   7  12      230.47      220.18     15.31 o 
  -7   7  12      174.88      162.64     11.80 o 
  -6   7  12      478.79      408.73     14.43 o 
  -5   7  12       13.25       20.18      8.04 o 
  -4   7  12      418.77      401.88     10.70 o 
  -3   7  12      486.40      522.64     11.61 o 
  -2   7  12     3476.58     3441.92     41.57 o 
  -1   7  12     1323.56     1306.09     21.35 o 
   0   7  12      614.06      614.96      9.49 o 
   1   7  12     1322.86     1333.86     17.92 o 
   2   7  12     3475.85     3434.72     43.47 o 
   3   7  12      487.37      543.39     11.75 o 
   4   7  12      418.58      396.37     11.45 o 
   5   7  12       13.04       33.76      9.82 o 
   6   7  12      479.29      410.70     16.92 o 
   7   7  12      174.64      164.74     14.16 o 
   8   7  12      229.81      258.69     28.10 o 
   9   7  12        9.62       50.06     21.91 o 
  10   7  12      151.20      187.53     24.84 o 
  11   7  12       41.07      -13.20     39.60 o 
 -11   8  12       36.27       70.04     38.98 o 
 -10   8  12       24.72       -9.14     30.42 o 
  -9   8  12        4.40       23.47     19.42 o 
  -8   8  12      158.97      146.30     14.24 o 
  -7   8  12      770.66      828.62     22.72 o 
  -6   8  12        1.35       17.52      9.67 o 
  -5   8  12      543.75      667.62     17.62 o 
  -4   8  12     1471.34     1426.99     23.29 o 
  -3   8  12    11676.85    11270.87    139.49 o 
  -2   8  12     2063.74     2093.04     27.10 o 
  -1   8  12       99.72      135.57      6.44 o 
   0   8  12     4155.20     4288.17     57.64 o 
   1   8  12       99.88      132.82      6.17 o 
   2   8  12     2062.61     2077.93     27.97 o 
   3   8  12    11671.34    11346.32    140.93 o 
   4   8  12     1470.63     1384.47     23.18 o 
   5   8  12      543.06      625.31     19.65 o 
   6   8  12        1.34       14.74     12.03 o 
   7   8  12      771.43      798.69     26.73 o 
   8   8  12      159.03      142.86     22.22 o 
   9   8  12        4.54       -5.10     19.68 o 
  10   8  12       24.81        2.70     22.36 o 
  11   8  12       36.53       49.50     42.90 o 
 -11   9  12        1.69      -14.56     49.50 o 
 -10   9  12       75.91       60.33     33.17 o 
  -9   9  12     1445.20     1396.69     98.61 o 
  -8   9  12       45.73       38.78     15.08 o 
  -7   9  12      222.74      258.19     16.12 o 
  -6   9  12      468.77      420.12     16.60 o 
  -5   9  12      968.89     1063.52     25.69 o 
  -4   9  12     1728.00     1670.43     27.15 o 
  -3   9  12     4960.92     4604.51     61.65 o 
  -2   9  12      131.00       87.97      7.01 o 
  -1   9  12      656.89      383.41      9.00 o 
   0   9  12      137.26      147.23      7.38 o 
   1   9  12      653.46      397.31      9.40 o 
   2   9  12      132.10       90.79      8.17 o 
   3   9  12     4960.92     4601.68     62.37 o 
   4   9  12     1729.48     1734.93     26.74 o 
   5   9  12      967.93     1105.37     25.66 o 
   6   9  12      468.10      434.94     20.18 o 
   7   9  12      221.50      251.44     16.63 o 
   8   9  12       46.10       38.99     27.63 o 
   9   9  12     1445.82     1417.68     57.26 o 
  10   9  12       76.10      101.65     25.19 o 
  11   9  12        1.69      -23.10     25.35 o 
 -11  10  12       38.39       72.61     46.20 o 
 -10  10  12      340.06      267.85     44.48 o 
  -9  10  12       39.93       47.05     23.92 o 
  -8  10  12     1162.53     1100.40     48.03 o 
  -7  10  12      275.75      247.51     18.48 o 
  -6  10  12     1140.23     1035.13     28.87 o 
  -5  10  12      485.65      465.76     17.96 o 
  -4  10  12     2244.50     2124.23     36.05 o 
  -3  10  12      708.19      723.64     15.26 o 
  -2  10  12     4287.14     4071.58     50.99 o 
  -1  10  12     1649.25     1729.36     23.50 o 
   0  10  12     5130.94     5535.22     70.27 o 
   1  10  12     1650.74     1699.84     24.52 o 
   2  10  12     4288.30     4109.65     54.65 o 
   3  10  12      709.06      731.83     16.08 o 
   4  10  12     2242.83     2130.78     32.21 o 
   5  10  12      486.38      482.09     16.57 o 
   6  10  12     1143.18     1021.04     29.42 o 
   7  10  12      275.73      198.65     20.76 o 
   8  10  12     1162.32     1084.61     60.95 o 
   9  10  12       39.86       71.90     23.67 o 
  10  10  12      339.97      337.66     33.69 o 
  11  10  12       38.24       40.43     26.86 o 
 -11  11  12       68.43       52.80     46.20 o 
 -10  11  12      164.09      197.59     29.66 o 
  -9  11  12       44.96       26.84     23.50 o 
  -8  11  12      137.92      194.07     25.55 o 
  -7  11  12      367.96      320.03     20.74 o 
  -6  11  12     1016.25     1073.24     30.39 o 
  -5  11  12       74.91       94.10     12.32 o 
  -4  11  12     2061.52     1998.50     32.80 o 
  -3  11  12      360.81      367.52     11.55 o 
  -2  11  12     2788.07     2606.45     35.93 o 
  -1  11  12      994.78      872.33     15.95 o 
   0  11  12      345.10      362.62     10.32 o 
   1  11  12      995.27      921.49     15.76 o 
   2  11  12     2787.89     2655.54     38.57 o 
   3  11  12      361.53      388.97     15.59 o 
   4  11  12     2060.81     2031.13     32.52 o 
   5  11  12       74.70       91.61     11.92 o 
   6  11  12     1015.39     1078.20     34.68 o 
   7  11  12      367.84      306.92     21.24 o 
   8  11  12      138.29      145.60     31.99 o 
   9  11  12       44.81       44.71     24.47 o 
  10  11  12      163.87      167.22     28.96 o 
  11  11  12       68.46       46.20     41.25 o 
 -11  12  12       40.39       59.40     49.50 o 
 -10  12  12      105.80       96.39     27.78 o 
  -9  12  12       56.84       23.34     35.73 o 
  -8  12  12      218.23      190.13     26.20 o 
  -7  12  12       71.81       86.84     23.32 o 
  -6  12  12       39.06       34.99     14.06 o 
  -5  12  12      262.38      241.12     13.52 o 
  -4  12  12      391.09      435.76     13.15 o 
  -3  12  12      311.82      362.60     11.80 o 
  -2  12  12      377.47      384.35     12.88 o 
  -1  12  12     1709.49     1670.16     24.50 o 
   0  12  12        1.88       11.69      6.73 o 
   1  12  12     1709.51     1660.68     23.59 o 
   2  12  12      378.22      363.87     10.87 o 
   3  12  12      311.28      353.28     11.87 o 
   4  12  12      391.77      442.06     13.25 o 
   5  12  12      262.44      260.19     13.18 o 
   6  12  12       38.82       52.05     15.33 o 
   7  12  12       71.74       55.50     17.17 o 
   8  12  12      217.77      228.04     31.04 o 
   9  12  12       56.85       54.54     25.73 o 
  10  12  12      106.01      149.24     28.81 o 
  11  12  12       40.36       11.73     30.92 o 
 -10  13  12      223.75      218.44     50.71 o 
  -9  13  12       74.45       14.25     32.42 o 
  -8  13  12      295.73      303.70     30.86 o 
  -7  13  12       29.97       40.88     22.39 o 
  -6  13  12      546.75      544.11     27.98 o 
  -5  13  12      452.17      464.87     17.51 o 
  -4  13  12     1000.23      963.51     20.82 o 
  -3  13  12      558.76      541.77     15.42 o 
  -2  13  12      704.39      782.58     15.76 o 
  -1  13  12      607.98      597.87     13.66 o 
   0  13  12      676.43      649.12     15.62 o 
   1  13  12      608.21      600.41     13.11 o 
   2  13  12      704.30      739.50     16.43 o 
   3  13  12      558.81      553.69     15.15 o 
   4  13  12      999.66      991.25     21.32 o 
   5  13  12      451.78      473.57     17.50 o 
   6  13  12      545.75      574.42     25.39 o 
   7  13  12       29.91       20.98     18.93 o 
   8  13  12      294.93      337.95     31.36 o 
   9  13  12       74.37       73.69     51.86 o 
  10  13  12      223.99      263.12     33.75 o 
 -10  14  12        7.64       42.10     27.78 o 
  -9  14  12       59.95       66.01     28.00 o 
  -8  14  12      220.89      189.55     29.05 o 
  -7  14  12       55.97       90.76     25.33 o 
  -6  14  12        1.75       -0.87     18.03 o 
  -5  14  12      467.03      451.43     19.50 o 
  -4  14  12       47.50       46.14      9.62 o 
  -3  14  12      102.13      139.20     10.06 o 
  -2  14  12      783.87      783.40     16.84 o 
  -1  14  12     1038.93     1032.16     22.27 o 
   0  14  12      161.75      143.80      9.56 o 
   1  14  12     1038.45     1008.98     18.33 o 
   2  14  12      783.70      762.97     16.39 o 
   3  14  12      102.53      133.18      9.97 o 
   4  14  12       47.64       43.78      9.23 o 
   5  14  12      468.30      439.53     18.09 o 
   6  14  12        1.78       10.02     15.09 o 
   7  14  12       55.52       87.00     19.89 o 
   8  14  12      220.72      241.54     39.82 o 
   9  14  12       59.55       40.11     26.39 o 
  10  14  12        7.66      -25.89     25.89 o 
 -10  15  12       14.39       65.78     54.45 o 
  -9  15  12      163.74      197.79     32.73 o 
  -8  15  12      436.46      473.52     37.30 o 
  -7  15  12       24.49       30.63     24.61 o 
  -6  15  12      875.35      883.33     40.42 o 
  -5  15  12      320.35      336.03     16.37 o 
  -4  15  12      605.35      641.55     19.03 o 
  -3  15  12      644.46      643.52     16.98 o 
  -2  15  12     1726.78     1639.96     27.26 o 
  -1  15  12      598.42      578.05     25.76 o 
   0  15  12      520.79      502.78     14.47 o 
   1  15  12      598.85      610.65     20.94 o 
   2  15  12     1726.24     1624.10     25.71 o 
   3  15  12      646.00      635.88     16.90 o 
   4  15  12      605.81      653.00     17.77 o 
   5  15  12      320.54      345.78     17.31 o 
   6  15  12      876.69      831.07     30.99 o 
   7  15  12       24.26       36.00     18.83 o 
   8  15  12      436.50      463.29     37.59 o 
   9  15  12      163.71      195.29     32.61 o 
  10  15  12       14.33        9.77     54.45 o 
 -10  16  12      306.82      392.90     44.55 o 
  -9  16  12       89.33       97.93     29.82 o 
  -8  16  12     1079.60     1084.45     55.44 o 
  -7  16  12       11.62       16.66     26.40 o 
  -6  16  12     1017.82      928.86     43.82 o 
  -5  16  12      655.52      653.95     25.17 o 
  -4  16  12      829.23      829.93     21.03 o 
  -3  16  12      775.69      733.90     19.76 o 
  -2  16  12      297.09      285.71     12.57 o 
  -1  16  12      387.58      402.59     14.99 o 
   0  16  12     1157.26     1066.08     26.61 o 
   1  16  12      386.86      384.39     15.76 o 
   2  16  12      297.26      278.19     10.74 o 
   3  16  12      774.64      732.47     17.70 o 
   4  16  12      829.10      798.42     20.36 o 
   5  16  12      655.44      648.33     23.63 o 
   6  16  12     1019.88      913.32     32.75 o 
   7  16  12       11.55       20.46     22.86 o 
   8  16  12     1078.77     1065.47     54.24 o 
   9  16  12       89.30       96.49     30.63 o 
  10  16  12      306.74      358.54     56.10 o 
 -10  17  12        1.81       24.20     34.77 o 
  -9  17  12        6.69       14.52     30.63 o 
  -8  17  12      319.67      410.51     39.98 o 
  -7  17  12      376.94      392.85     37.43 o 
  -6  17  12      932.15      907.35     43.77 o 
  -5  17  12      241.77      245.68     17.28 o 
  -4  17  12       11.08        6.62     10.72 o 
  -3  17  12     1032.84      934.97     23.83 o 
  -2  17  12      278.48      303.72     17.34 o 
  -1  17  12      477.95      450.46     22.09 o 
   0  17  12      265.42      303.43     14.86 o 
   1  17  12      477.40      413.72     17.41 o 
   2  17  12      278.37      311.91     11.64 o 
   3  17  12     1030.90      890.97     20.46 o 
   4  17  12       11.33       29.74     10.74 o 
   5  17  12      241.32      217.22     20.71 o 
   6  17  12      932.11      880.59     68.59 o 
   7  17  12      376.78      389.53     31.56 o 
   8  17  12      320.21      313.14     36.56 o 
   9  17  12        6.64       10.38     28.24 o 
  10  17  12        1.76        0.00     59.40 o 
  -9  18  12       17.12       42.90     35.00 o 
  -8  18  12       26.89       64.31     32.61 o 
  -7  18  12       58.62       35.85     29.79 o 
  -6  18  12      154.74      146.82     25.37 o 
  -5  18  12      133.27      134.59     21.89 o 
  -4  18  12      368.21      359.28     15.99 o 
  -3  18  12      273.68      238.52     14.07 o 
  -2  18  12       43.44       57.34     11.92 o 
  -1  18  12      372.81      428.99     23.24 o 
   0  18  12       86.11       66.14     14.53 o 
   1  18  12      372.70      395.43     17.02 o 
   2  18  12       43.39       54.47      9.42 o 
   3  18  12      274.14      224.92     12.59 o 
   4  18  12      368.59      392.07     18.62 o 
   5  18  12      133.33      120.87     19.00 o 
   6  18  12      154.53      153.40     28.41 o 
   7  18  12       58.60       77.96     27.63 o 
   8  18  12       27.12        4.95     32.67 o 
   9  18  12       17.06       82.48     37.33 o 
  -9  19  12        7.29       12.67     36.12 o 
  -8  19  12       90.31      131.58     35.32 o 
  -7  19  12      116.61      149.51     33.98 o 
  -6  19  12      416.82      399.80     33.87 o 
  -5  19  12       64.16       59.99     17.83 o 
  -4  19  12      466.37      447.29     21.96 o 
  -3  19  12      793.48      798.64     26.03 o 
  -2  19  12       65.59       68.94     12.75 o 
  -1  19  12      347.02      346.97     17.16 o 
   0  19  12      101.17       83.49     14.74 o 
   1  19  12      346.80      351.60     16.03 o 
   2  19  12       65.87       69.31     10.98 o 
   3  19  12      793.00      780.50     21.27 o 
   4  19  12      466.50      436.14     19.28 o 
   5  19  12       63.96       72.65     19.22 o 
   6  19  12      416.72      436.66     35.56 o 
   7  19  12      116.83      203.54     31.48 o 
   8  19  12       89.96       86.66     36.12 o 
   9  19  12        7.25      -23.98     34.77 o 
  -9  20  12       44.28       79.59     39.47 o 
  -8  20  12        8.36       40.45     33.05 o 
  -7  20  12      271.56      248.79     43.26 o 
  -6  20  12        4.55      -10.63     36.68 o 
  -5  20  12       62.62       76.52     21.10 o 
  -4  20  12       50.63       45.72     12.77 o 
  -3  20  12      122.66      120.24     16.94 o 
  -2  20  12      116.51      144.61     14.23 o 
  -1  20  12      196.03      237.95     16.57 o 
   0  20  12      114.90      124.32     15.97 o 
   1  20  12      195.82      228.23     15.60 o 
   2  20  12      116.78      121.66     11.94 o 
   3  20  12      122.21      113.57     13.66 o 
   4  20  12       50.73       60.84     14.07 o 
   5  20  12       62.32       38.50     20.86 o 
   6  20  12        4.54      -15.49     49.55 o 
   7  20  12      271.28      284.49     34.00 o 
   8  20  12        8.38       25.61     33.78 o 
   9  20  12       44.14       46.20     62.71 o 
  -8  21  12       28.46       62.21     38.45 o 
  -7  21  12      125.82      150.68     35.86 o 
  -6  21  12      186.23      210.82     31.14 o 
  -5  21  12      784.38      805.57     34.23 o 
  -4  21  12      776.85      766.75     30.73 o 
  -3  21  12      348.12      363.81     28.81 o 
  -2  21  12      652.95      664.14     24.12 o 
  -1  21  12      388.75      376.54     19.09 o 
   0  21  12       69.76       93.70     16.00 o 
   1  21  12      388.89      425.39     20.97 o 
   2  21  12      653.33      596.57     18.70 o 
   3  21  12      348.32      372.10     21.01 o 
   4  21  12      776.83      744.86     25.33 o 
   5  21  12      784.02      761.83     38.59 o 
   6  21  12      186.62      186.09     32.78 o 
   7  21  12      125.41      189.20     34.19 o 
   8  21  12       28.51       -6.28     36.12 o 
  -8  22  12      114.31      108.44     40.39 o 
  -7  22  12       24.24       12.01     33.61 o 
  -6  22  12      376.11      417.81     36.39 o 
  -5  22  12       42.24       55.18     19.45 o 
  -4  22  12      200.60      198.02     17.92 o 
  -3  22  12       21.90       -1.53     14.87 o 
  -2  22  12      336.61      297.08     18.47 o 
  -1  22  12       87.78       85.65     18.60 o 
   0  22  12      107.80      115.79     16.49 o 
   1  22  12       87.87      112.43     15.64 o 
   2  22  12      337.03      325.72     15.39 o 
   3  22  12       21.73       45.09     16.76 o 
   4  22  12      200.41      209.56     18.34 o 
   5  22  12       42.17       36.20     22.32 o 
   6  22  12      377.00      387.12     39.43 o 
   7  22  12       24.33       45.76     46.78 o 
   8  22  12      114.30      103.09     39.47 o 
  -8  23  12        3.53        7.74     44.55 o 
  -7  23  12      231.70      181.42     74.26 o 
  -6  23  12      182.26      174.52     28.01 o 
  -5  23  12      164.47      142.46     24.28 o 
  -4  23  12       27.42       20.16     16.72 o 
  -3  23  12      518.84      484.51     23.45 o 
  -2  23  12       56.37       33.70     15.01 o 
  -1  23  12      106.73      121.23     17.99 o 
   0  23  12       51.63       54.68     17.44 o 
   1  23  12      106.84       92.28     17.03 o 
   2  23  12       56.65       22.36     14.76 o 
   3  23  12      519.14      509.27     25.34 o 
   4  23  12       27.72       45.40     16.30 o 
   5  23  12      164.72      206.66     29.08 o 
   6  23  12      182.08      224.47     35.80 o 
   7  23  12      231.59      269.87     39.00 o 
   8  23  12        3.57       24.75     37.34 o 
  -7  24  12        3.49       -5.88     37.95 o 
  -6  24  12       12.12      -27.16     27.39 o 
  -5  24  12        0.28       -1.46     22.74 o 
  -4  24  12      101.92      115.66     18.49 o 
  -3  24  12       38.71       20.36     16.94 o 
  -2  24  12      272.37      271.16     19.66 o 
  -1  24  12       82.11       33.70     17.41 o 
   0  24  12       52.82       37.92     17.71 o 
   1  24  12       82.18       85.64     17.34 o 
   2  24  12      272.54      283.06     18.87 o 
   3  24  12       38.86       29.34     18.12 o 
   4  24  12      102.18      109.28     21.69 o 
   5  24  12        0.27       13.07     36.20 o 
   6  24  12       12.07       33.29     31.30 o 
   7  24  12        3.49       36.38     38.14 o 
  -7  25  12       43.16      -39.47     39.47 o 
  -6  25  12       34.90       28.33     33.90 o 
  -5  25  12       98.96       77.49     25.35 o 
  -4  25  12      207.92      182.25     33.35 o 
  -3  25  12      127.14      120.24     21.55 o 
  -2  25  12       71.51       67.83     17.51 o 
  -1  25  12       77.79       91.79     19.74 o 
   0  25  12        0.37        0.27     17.72 o 
   1  25  12       77.80       78.60     18.23 o 
   2  25  12       71.45      116.45     19.32 o 
   3  25  12      127.37      150.90     22.26 o 
   4  25  12      208.02      159.45     23.90 o 
   5  25  12       98.92      113.33     29.11 o 
   6  25  12       35.14       38.94     47.61 o 
   7  25  12       43.07       22.13     44.55 o 
  -6  26  12       62.30       63.39     35.44 o 
  -5  26  12      103.46      118.04     28.61 o 
  -4  26  12       18.04       32.10     24.30 o 
  -3  26  12      230.07      217.34     23.49 o 
  -2  26  12       20.40       22.96     18.47 o 
  -1  26  12      227.44      210.78     21.73 o 
   0  26  12       25.13       13.17     18.75 o 
   1  26  12      227.75      194.96     20.99 o 
   2  26  12       20.35       41.64     21.17 o 
   3  26  12      229.91      238.20     25.40 o 
   4  26  12       18.10        8.63     19.49 o 
   5  26  12      103.17      108.78     45.15 o 
   6  26  12       62.29       61.21     49.50 o 
  -5  27  12       16.53       25.74     26.32 o 
  -4  27  12      152.90      136.69     27.23 o 
  -3  27  12       11.95        7.78     19.58 o 
  -2  27  12      162.27      134.77     21.05 o 
  -1  27  12       43.03        9.36     19.28 o 
   0  27  12       26.59       39.43     20.21 o 
   1  27  12       42.98       45.66     18.81 o 
   2  27  12      161.38      181.00     24.51 o 
   3  27  12       12.06       33.33     21.46 o 
   4  27  12      152.89      151.29     24.91 o 
   5  27  12       16.43       73.77     34.19 o 
  -5  28  12      205.68      215.05     48.84 o 
  -4  28  12       51.10       45.95     25.46 o 
  -3  28  12      108.30      148.50     22.94 o 
  -2  28  12      213.82      196.49     21.11 o 
  -1  28  12       97.78      119.73     22.14 o 
   0  28  12       87.52      144.55     22.25 o 
   1  28  12       98.04       94.44     20.50 o 
   2  28  12      213.95      228.92     24.93 o 
   3  28  12      108.45      135.18     24.49 o 
   4  28  12       50.90       63.94     24.71 o 
   5  28  12      205.33      128.71     45.46 o 
  -4  29  12       35.63       -8.51     44.16 o 
  -3  29  12      242.12      214.99     29.46 o 
  -2  29  12       84.75       84.26     20.19 o 
  -1  29  12      230.60      227.24     24.43 o 
   0  29  12       14.14       -1.68     20.35 o 
   1  29  12      230.83      189.44     21.95 o 
   2  29  12       84.62       99.05     23.40 o 
   3  29  12      242.37      244.43     31.27 o 
   4  29  12       35.63       27.13     27.33 o 
  -2  30  12      171.17      159.72     26.55 o 
  -1  30  12       85.80       71.09     27.12 o 
   0  30  12        5.84      -26.84     26.84 o 
   1  30  12       85.89       68.05     30.75 o 
   2  30  12      171.24      140.41     50.02 o 
   1   0  13     2569.87     2348.72     27.40 o 
   2   0  13     1251.87     1243.99     29.77 o 
   3   0  13     5338.06     4914.35     58.60 o 
   4   0  13     1124.86      962.13     21.78 o 
   5   0  13     1025.08      921.04     17.32 o 
   6   0  13       94.97      111.03     10.15 o 
   7   0  13       18.02        9.36      8.55 o 
   8   0  13       13.01       37.94     20.37 o 
   9   0  13       39.95       -9.59     20.82 o 
  10   0  13       84.12      104.48     56.10 o 
  11   0  13        1.31        5.47     35.11 o 
  12   0  13        9.56       16.50     42.90 o 
 -12   1  13      158.89      148.51     49.50 o 
 -11   1  13       22.70       34.93     37.35 o 
 -10   1  13       84.50       70.41     70.96 o 
  -9   1  13      204.57      221.38     26.13 o 
  -8   1  13      279.14      261.15     33.34 o 
  -7   1  13      835.73      767.72     21.34 o 
  -6   1  13      499.70      472.69     14.12 o 
  -5   1  13      421.09      448.97     16.64 o 
  -4   1  13     4373.13     4106.41     51.95 o 
  -3   1  13      832.95     1110.33     15.94 o 
  -2   1  13      586.71      549.12     17.51 o 
  -1   1  13     2027.72     2275.12     26.81 o 
   0   1  13     1028.89     1133.76     13.98 o 
   1   1  13     2031.92     2275.74     28.57 o 
   2   1  13      585.36      553.46     12.32 o 
   3   1  13      833.20     1099.90     17.33 o 
   4   1  13     4368.58     4158.22     55.68 o 
   5   1  13      419.69      454.66     13.81 o 
   6   1  13      500.37      500.11     14.92 o 
   7   1  13      837.36      749.86     22.00 o 
   8   1  13      279.60      257.65     25.78 o 
   9   1  13      204.13      185.36     27.35 o 
  10   1  13       84.61      136.25     49.50 o 
  11   1  13       22.62        6.79     51.15 o 
  12   1  13      158.93      217.82     49.50 o 
 -11   2  13       39.58       36.30     49.50 o 
 -10   2  13      152.53       92.59    127.06 o 
  -9   2  13        2.11        2.27     25.32 o 
  -8   2  13      902.82      885.01     38.81 o 
  -7   2  13      172.95      169.41     11.55 o 
  -6   2  13      255.49      264.25     10.64 o 
  -5   2  13      218.21      232.33      9.48 o 
  -4   2  13     3549.18     3388.54     41.98 o 
  -3   2  13     1767.30     1723.30     22.96 o 
  -2   2  13     4540.07     4149.94     45.62 o 
  -1   2  13     1038.06      887.21     20.83 o 
   0   2  13     3644.73     3800.51     36.98 o 
   1   2  13     1037.66      911.19     24.38 o 
   2   2  13     4540.96     4122.46     46.14 o 
   3   2  13     1768.43     1739.93     23.07 o 
   4   2  13     3548.03     3378.66     46.34 o 
   5   2  13      218.43      218.23      9.59 o 
   6   2  13      254.46      273.69     15.59 o 
   7   2  13      173.27      163.76     13.06 o 
   8   2  13      903.27      881.33     43.04 o 
   9   2  13        2.15       -5.23     20.69 o 
  10   2  13      152.75      157.35     74.26 o 
  11   2  13       39.75       52.80     74.26 o 
 -11   3  13      189.71      180.80     85.81 o 
 -10   3  13       18.51       49.50     34.65 o 
  -9   3  13       76.88       77.92     28.31 o 
  -8   3  13      192.74      176.43     23.91 o 
  -7   3  13      869.32      801.06     19.28 o 
  -6   3  13      258.54      277.21     10.94 o 
  -5   3  13     2397.62     2285.74     33.56 o 
  -4   3  13     3224.27     3124.12     38.92 o 
  -3   3  13        0.83        4.65      5.22 o 
  -2   3  13       53.65       63.47      4.66 o 
  -1   3  13     2425.64     2354.33     28.26 o 
   0   3  13      238.17      383.71     10.59 o 
   1   3  13     2424.03     2355.86     28.67 o 
   2   3  13       53.32       60.76      4.95 o 
   3   3  13        0.89        3.60      5.50 o 
   4   3  13     3226.54     3060.35     44.97 o 
   5   3  13     2398.83     2322.33     38.04 o 
   6   3  13      257.27      289.68     13.98 o 
   7   3  13      869.55      812.37     23.19 o 
   8   3  13      192.08      213.89     27.63 o 
   9   3  13       76.57       81.76     22.90 o 
  10   3  13       18.46       25.08     31.42 o 
  11   3  13      189.79      150.64     42.90 o 
 -11   4  13      116.35      138.61     40.68 o 
 -10   4  13      256.68      231.78     35.91 o 
  -9   4  13      218.42      257.37     33.56 o 
  -8   4  13      235.25      253.13     17.26 o 
  -7   4  13      307.56      309.23     12.17 o 
  -6   4  13      785.32      792.45     18.04 o 
  -5   4  13      446.88      419.91     11.36 o 
  -4   4  13     1140.15     1109.91     22.91 o 
  -3   4  13      879.54      771.13     14.51 o 
  -2   4  13      389.76      372.54      7.58 o 
  -1   4  13     3395.87     2826.67     46.53 o 
   0   4  13      205.35      326.19      6.60 o 
   1   4  13     3395.94     2834.97     49.85 o 
   2   4  13      390.59      364.89      8.30 o 
   3   4  13      878.97      803.24     14.81 o 
   4   4  13     1138.14     1117.68     19.05 o 
   5   4  13      446.71      402.89     12.62 o 
   6   4  13      786.87      804.99     23.39 o 
   7   4  13      308.17      327.87     17.26 o 
   8   4  13      235.87      264.66     20.29 o 
   9   4  13      218.61      232.76     36.94 o 
  10   4  13      256.68      254.61     41.98 o 
  11   4  13      116.25      158.75     40.31 o 
 -11   5  13       52.89       46.20     42.90 o 
 -10   5  13       59.73      107.16     32.54 o 
  -9   5  13       84.72      104.28     28.47 o 
  -8   5  13      254.36      222.61     14.26 o 
  -7   5  13      164.65      144.79     11.11 o 
  -6   5  13      607.83      663.61     16.65 o 
  -5   5  13      855.51      875.72     17.51 o 
  -4   5  13     1064.45     1199.57     18.58 o 
  -3   5  13     2754.34     2491.31     34.67 o 
  -2   5  13      902.03      987.40     13.18 o 
  -1   5  13      376.27      386.56      8.61 o 
   0   5  13     2140.51     2139.20     23.67 o 
   1   5  13      375.07      368.04      8.90 o 
   2   5  13      901.24      939.02     18.15 o 
   3   5  13     2752.24     2494.60     35.88 o 
   4   5  13     1064.77     1168.91     27.31 o 
   5   5  13      853.98      862.10     22.39 o 
   6   5  13      607.42      645.21     21.36 o 
   7   5  13      163.82      170.97     16.90 o 
   8   5  13      255.20      240.39     20.41 o 
   9   5  13       84.89       87.00     20.32 o 
  10   5  13       59.68       52.42     75.91 o 
  11   5  13       53.14        3.30     69.31 o 
 -11   6  13       68.20      123.45     39.47 o 
 -10   6  13      103.13      111.19     31.54 o 
  -9   6  13       26.29       34.30     27.67 o 
  -8   6  13       21.36       28.28     15.25 o 
  -7   6  13      577.51      558.97     19.95 o 
  -6   6  13      863.94      864.56     20.74 o 
  -5   6  13     1800.07     1722.53     28.35 o 
  -4   6  13     1673.56     1534.22     23.43 o 
  -3   6  13     2709.45     2448.90     35.76 o 
  -2   6  13     2637.41     2680.49     32.26 o 
  -1   6  13       38.65       31.21      4.55 o 
   0   6  13      467.80      416.12     16.94 o 
   1   6  13       39.87       33.83      4.88 o 
   2   6  13     2634.57     2661.91     35.68 o 
   3   6  13     2710.53     2486.77     34.24 o 
   4   6  13     1671.38     1565.20     26.75 o 
   5   6  13     1798.05     1730.98     38.36 o 
   6   6  13      864.89      839.23     27.01 o 
   7   6  13      577.65      595.41     20.84 o 
   8   6  13       21.47       23.82     12.48 o 
   9   6  13       26.33       58.05     20.54 o 
  10   6  13      103.12      113.64     39.60 o 
  11   6  13       68.20       62.71     46.20 o 
 -11   7  13       21.07        8.25     36.48 o 
 -10   7  13      204.90      190.70     35.60 o 
  -9   7  13       78.18       35.00     28.49 o 
  -8   7  13      187.50      217.38     21.58 o 
  -7   7  13      168.91      171.03     13.70 o 
  -6   7  13      611.05      632.85     18.88 o 
  -5   7  13      291.27      323.50     11.70 o 
  -4   7  13     2329.75     2270.06     33.91 o 
  -3   7  13      186.54      177.54     11.32 o 
  -2   7  13     1688.61     1568.03     22.16 o 
  -1   7  13     1326.20     1362.68     18.15 o 
   0   7  13      443.49      355.28      9.64 o 
   1   7  13     1328.18     1364.14     18.58 o 
   2   7  13     1688.42     1579.34     22.55 o 
   3   7  13      187.34      185.08      8.73 o 
   4   7  13     2329.93     2267.37     36.43 o 
   5   7  13      290.66      302.28     16.06 o 
   6   7  13      611.30      594.10     22.77 o 
   7   7  13      169.38      185.28     13.86 o 
   8   7  13      187.30      183.10     19.31 o 
   9   7  13       77.95       61.41     20.32 o 
  10   7  13      205.05      240.40     26.98 o 
  11   7  13       21.16       29.70     42.90 o 
 -11   8  13       24.38      -37.23     74.26 o 
 -10   8  13      347.17      338.79     42.16 o 
  -9   8  13       52.20       66.15     20.76 o 
  -8   8  13      794.94      786.78     55.31 o 
  -7   8  13       88.59       98.22     11.96 o 
  -6   8  13       54.57       52.91     11.68 o 
  -5   8  13      902.81      840.18     19.48 o 
  -4   8  13      818.02      744.10     15.82 o 
  -3   8  13      466.06      477.89     14.38 o 
  -2   8  13      947.31      943.47     15.42 o 
  -1   8  13      765.94      680.96     12.25 o 
   0   8  13     3000.68     2733.88     33.38 o 
   1   8  13      765.61      686.97     12.33 o 
   2   8  13      948.16      959.29     15.76 o 
   3   8  13      466.39      507.36     11.83 o 
   4   8  13      818.47      760.02     16.49 o 
   5   8  13      902.81      862.33     22.07 o 
   6   8  13       54.15       77.43     12.06 o 
   7   8  13       88.55       63.29     14.27 o
[truncated: 479,402 more chars]
